# Supplementary material for: Soy Protein-Cultured Mesenchymal Stem Cell-Secreted Extracellular Vesicles Target the Neurovascular Unit: Insights from a Zebrafish Brain Injury Model
Source: ACS Biomater Sci Eng. 2025 Feb 25;11(3):1432–44. doi: 10.1021/acsbiomaterials.4c02304 (PMC11897944; doi:10.1021/acsbiomaterials.4c02304)
Supplement: Supplementary file 2 — ab4c02304_si_002.xlsx [file ab4c02304_si_002.xlsx]

## Sheet: string_mapping
QueryIndex	Fold Change	Ttest P values	Uniprot ID	String ID	Preferred Name	Annotation
1	9.98565	8.23234e-06	P0CAP1	9606.ENSP00000267853	MYZAP	Myocardial zonula adherens protein; Plays a role in cellular signaling via Rho-related GTP- binding proteins and subsequent activation of transcription factor SRF (By similarity). Targets TJP1 to cell junctions. In cortical neurons, may play a role in glutaminergic signal transduction through interaction with the NMDA receptor subunit GRIN1 (By similarity)
2	9.33496	2.88889e-09	Q6DN72	9606.ENSP00000357086	FCRL6	Fc receptor-like protein 6; Acts as a MHC class II receptor. When stimulated on its own, does not play a role in cytokine production or the release of cytotoxic granules by NK cells and cytotoxic CD8(+) T cells. Does not act as an Fc receptor; Immunoglobulin like domain containing
3	7.03003	3.16595e-09	P06727	9606.ENSP00000350425	APOA4	Apolipoprotein A-IV; May have a role in chylomicrons and VLDL secretion and catabolism. Required for efficient activation of lipoprotein lipase by ApoC-II; potent activator of LCAT. Apoa-IV is a major component of HDL and chylomicrons; Belongs to the apolipoprotein A1/A4/E family
4	6.82547	2.20385e-11	P46781	9606.ENSP00000302896	RPS9	Small subunit ribosomal protein s9e; Ribosomal protein S9
5	6.53505	2.17139e-13	Q01518	9606.ENSP00000361883	CAP1	Adenylyl cyclase-associated protein 1; Directly regulates filament dynamics and has been implicated in a number of complex developmental and morphological processes, including mRNA localization and the establishment of cell polarity; Belongs to the CAP family
6	6.23158	1.12191e-11	P24534	9606.ENSP00000376056	EEF1B2	Eukaryotic translation elongation factor 1 beta 2; Elongation factor 1-beta; EF-1-beta and EF-1-delta stimulate the exchange of GDP bound to EF-1-alpha to GTP
7	5.77859	5.35952e-17	P02748	9606.ENSP00000263408	C9	Complement component C9; Constituent of the membrane attack complex (MAC) that plays a key role in the innate and adaptive immune response by forming pores in the plasma membrane of target cells. C9 is the pore- forming subunit of the MAC; Belongs to the complement C6/C7/C8/C9 family
8	5.06559	3.31592e-05	P00749	9606.ENSP00000361850	PLAU	Urokinase-type plasminogen activator; Specifically cleaves the zymogen plasminogen to form the active enzyme plasmin
9	5.00408	4.952e-11	Q9BUD6	9606.ENSP00000483599	SPON2	Spondin-2; Cell adhesion protein that promotes adhesion and outgrowth of hippocampal embryonic neurons. Binds directly to bacteria and their components and functions as an opsonin for macrophage phagocytosis of bacteria. Essential in the initiation of the innate immune response and represents a unique pattern- recognition molecule in the ECM for microbial pathogens (By similarity). Binds bacteria…
10	4.77871	7.71481e-06	Q3ZCM7	9606.ENSP00000456206	TUBB8	Tubulin beta-8 chain; Tubulin is the major constituent of microtubules. It binds two moles of GTP, one at an exchangeable site on the beta chain and one at a non-exchangeable site on the alpha chain (By similarity). TUBB8 has a key role in meiotic spindle assembly and oocyte maturation; Belongs to the tubulin family
11	4.75972	2.02013e-08	P28066	9606.ENSP00000271308	PSMA5	Proteasome subunit alpha type-5; Component of the 20S core proteasome complex involved in the proteolytic degradation of most intracellular proteins. This complex plays numerous essential roles within the cell by associating with different regulatory particles. Associated with two 19S regulatory particles, forms the 26S proteasome and thus participates in the ATP-dependent degradation of ubiquiti…
12	4.65124	2.45902e-11	P60842	9606.ENSP00000293831	EIF4A1	Eukaryotic initiation factor 4A-I; ATP-dependent RNA helicase which is a subunit of the eIF4F complex involved in cap recognition and is required for mRNA binding to ribosome. In the current model of translation initiation, eIF4A unwinds RNA secondary structures in the 5'-UTR of mRNAs which is necessary to allow efficient binding of the small ribosomal subunit, and subsequent scanning for the ini…
13	4.64552	7.09701e-09	P22352	9606.ENSP00000373477	GPX3	Glutathione peroxidase 3; Protects cells and enzymes from oxidative damage, by catalyzing the reduction of hydrogen peroxide, lipid peroxides and organic hydroperoxide, by glutathione; Selenoproteins
14	4.3822	8.80127e-14	Q5THK1	9606.ENSP00000331845	PRR14L	Protein PRR14L; Proline rich 14 like
15	4.24049	0.00171782	P43007	9606.ENSP00000234256	SLC1A4	Neutral amino acid transporter A; Transporter for alanine, serine, cysteine, and threonine. Exhibits sodium dependence; Solute carriers
16	4.21118	2.03281e-11	P51587	9606.ENSP00000369497	BRCA2	Breast cancer type 2 susceptibility protein; Involved in double-strand break repair and/or homologous recombination. Binds RAD51 and potentiates recombinational DNA repair by promoting assembly of RAD51 onto single-stranded DNA (ssDNA). Acts by targeting RAD51 to ssDNA over double-stranded DNA, enabling RAD51 to displace replication protein-A (RPA) from ssDNA and stabilizing RAD51-ssDNA filaments…
17	4.14237	0.0014969	P15169	9606.ENSP00000359446	CPN1	Carboxypeptidase N catalytic chain; Protects the body from potent vasoactive and inflammatory peptides containing C-terminal Arg or Lys (such as kinins or anaphylatoxins) which are released into the circulation; M14 carboxypeptidases
18	4.11521	8.74947e-11	P00747	9606.ENSP00000308938	PLG	Plasminogen; Plasmin dissolves the fibrin of blood clots and acts as a proteolytic factor in a variety of other processes including embryonic development, tissue remodeling, tumor invasion, and inflammation. In ovulation, weakens the walls of the Graafian follicle. It activates the urokinase-type plasminogen activator, collagenases and several complement zymogens, such as C1 and C5. Cleavage of f…
19	4.02676	3.06571e-06	Q9Y6D5	9606.ENSP00000360985	ARFGEF2	Brefeldin A-inhibited guanine nucleotide-exchange protein 2; Promotes guanine-nucleotide exchange on ARF1 and ARF3 and to a lower extent on ARF5 and ARF6. Promotes the activation of ARF1/ARF5/ARF6 through replacement of GDP with GTP. Involved in the regulation of Golgi vesicular transport. Required for the integrity of the endosomal compartment. Involved in trafficking from the trans-Golgi networ…
20	3.95824	4.64583e-08	P38646	9606.ENSP00000297185	HSPA9	Stress-70 protein, mitochondrial; Chaperone protein which plays an important role in mitochondrial iron-sulfur cluster (ISC) biogenesis. Interacts with and stabilizes ISC cluster assembly proteins FXN, NFU1, NFS1 and ISCU. Regulates erythropoiesis via stabilization of ISC assembly. May play a role in the control of cell proliferation and cellular aging (By similarity); Belongs to the heat shock p…
21	3.85437	3.79546e-09	Q03113	9606.ENSP00000275364	GNA12	Guanine nucleotide-binding protein subunit alpha-12; Guanine nucleotide-binding proteins (G proteins) are involved as modulators or transducers in various transmembrane signaling systems. Activates effector molecule RhoA by binding and activating RhoGEFs (ARHGEF12/LARG). GNA12-dependent Rho signaling subsequently regulates transcription factor AP-1 (activating protein-1) (By similarity). GNA12-de…
22	3.84696	2.1625e-10	P61106	9606.ENSP00000362946	RAB14	Ras-related protein Rab-14; Involved in membrane trafficking between the Golgi complex and endosomes during early embryonic development. Regulates the Golgi to endosome transport of FGFR-containing vesicles during early development, a key process for developing basement membrane and epiblast and primitive endoderm lineages during early postimplantation development. May act by modulating the kines…
23	3.77038	4.66331e-11	Q00796	9606.ENSP00000267814	SORD	L-iditol 2-dehydrogenase; Sorbitol dehydrogenase; Converts sorbitol to fructose. Part of the polyol pathway that plays an important role in sperm physiology. May play a role in the sperm motility by providing an energetic source for sperm; Belongs to the zinc-containing alcohol dehydrogenase family
24	3.64068	7.47152e-13	P46782	9606.ENSP00000472985	RPS5	Small subunit ribosomal protein s5e; Ribosomal protein S5; Belongs to the universal ribosomal protein uS7 family
25	3.45558	0.00135494	P48426	9606.ENSP00000365757	PIP4K2A	Phosphatidylinositol 5-phosphate 4-kinase type-2 alpha; Catalyzes the phosphorylation of phosphatidylinositol 5- phosphate (PtdIns5P) on the fourth hydroxyl of the myo-inositol ring, to form phosphatidylinositol 4,5-bisphosphate (PtdIns(4,5)P2). May exert its function by regulating the levels of PtdIns5P, which functions in the cytosol by increasing AKT activity and in the nucleus signals through…
26	3.42373	9.76532e-11	P62888	9606.ENSP00000428085	RPL30	Large subunit ribosomal protein l30e; Ribosomal protein L30; Belongs to the eukaryotic ribosomal protein eL30 family
27	3.37011	2.21373e-11	P28838	9606.ENSP00000226299	LAP3	Cytosol aminopeptidase; Presumably involved in the processing and regular turnover of intracellular proteins. Catalyzes the removal of unsubstituted N-terminal amino acids from various peptides; Belongs to the peptidase M17 family
28	3.36811	7.52034e-06	P20774	9606.ENSP00000262551	OGN	Osteoglycin (osteoinductive factor, mimecan); Mimecan; Induces bone formation in conjunction with TGF-beta-1 or TGF-beta-2; Small leucine rich repeat proteoglycans
29	3.30928	7.34439e-10	P02042	9606.ENSP00000369654	HBD	Hemoglobin subunit delta; Involved in oxygen transport from the lung to the various peripheral tissues; Belongs to the globin family
30	3.30143	1.15218e-12	Q07954	9606.ENSP00000243077	LRP1	Prolow-density lipoprotein receptor-related protein 1; Endocytic receptor involved in endocytosis and in phagocytosis of apoptotic cells. Required for early embryonic development. Involved in cellular lipid homeostasis. Involved in the plasma clearance of chylomicron remnants and activated LRPAP1 (alpha 2-macroglobulin), as well as the local metabolism of complexes between plasminogen activators …
31	3.21344	2.17618e-05	O75891	9606.ENSP00000273450	ALDH1L1	Cytosolic 10-formyltetrahydrofolate dehydrogenase; Aldehyde dehydrogenase 1 family member L1; In the N-terminal section; belongs to the GART family
32	3.20834	4.33534e-11	Q96RR4	9606.ENSP00000312741	CAMKK2	Calcium/calmodulin-dependent protein kinase kinase 2; Calcium/calmodulin-dependent protein kinase belonging to a proposed calcium-triggered signaling cascade involved in a number of cellular processes. Isoform 1, isoform 2 and isoform 3 phosphorylate CAMK1 and CAMK4. Isoform 3 phosphorylates CAMK1D. Isoform 4, isoform 5 and isoform 6 lacking part of the calmodulin- binding domain are inactive. Ef…
33	3.20194	0.000234545	P02743	9606.ENSP00000255040	APCS	Serum amyloid P-component; Can interact with DNA and histones and may scavenge nuclear material released from damaged circulating cells. May also function as a calcium-dependent lectin; Belongs to the pentraxin family
34	3.15418	2.53077e-09	Q14624	9606.ENSP00000266041	ITIH4	Inter-alpha-trypsin inhibitor heavy chain family member 4; Inter-alpha-trypsin inhibitor heavy chain H4; Type II acute-phase protein (APP) involved in inflammatory responses to trauma. May also play a role in liver development or regeneration
35	3.14709	7.31204e-08	P05387	9606.ENSP00000322419	RPLP2	60S acidic ribosomal protein P2; Plays an important role in the elongation step of protein synthesis; L ribosomal proteins
36	3.10294	1.44419e-11	P00740	9606.ENSP00000218099	F9	Coagulation factor IX; Factor IX is a vitamin K-dependent plasma protein that participates in the intrinsic pathway of blood coagulation by converting factor X to its active form in the presence of Ca(2+) ions, phospholipids, and factor VIIIa; Belongs to the peptidase S1 family
37	3.08634	0.0209524	P30825	9606.ENSP00000370128	SLC7A1	High affinity cationic amino acid transporter 1; High-affinity, low capacity permease involved in the transport of the cationic amino acids (arginine, lysine and ornithine) in non-hepatic tissues; Belongs to the amino acid-polyamine-organocation (APC) superfamily. Cationic amino acid transporter (CAT) (TC 2.A.3.3) family
38	3.08427	1.62069e-06	P49591	9606.ENSP00000234677	SARS	Serine--tRNA ligase, cytoplasmic; Catalyzes the attachment of serine to tRNA(Ser) in a two-step reaction: serine is first activated by ATP to form Ser- AMP and then transferred to the acceptor end of tRNA(Ser). Is probably also able to aminoacylate tRNA(Sec) with serine, to form the misacylated tRNA L-seryl-tRNA(Sec), which will be further converted into selenocysteinyl-tRNA(Sec). In the nucleus,…
39	3.02929	8.59809e-15	P07358	9606.ENSP00000360281	C8B	Complement component C8 beta chain; Constituent of the membrane attack complex (MAC) that plays a key role in the innate and adaptive immune response by forming pores in the plasma membrane of target cells; Belongs to the complement C6/C7/C8/C9 family
40	3.02161	0.00067917	O00622	9606.ENSP00000398736	CYR61	Insulin-like growth factor-binding protein 10; Protein CYR61; Promotes cell proliferation, chemotaxis, angiogenesis and cell adhesion. Appears to play a role in wound healing by up- regulating, in skin fibroblasts, the expression of a number of genes involved in angiogenesis, inflammation and matrix remodeling including VEGA-A, VEGA-C, MMP1, MMP3, TIMP1, uPA, PAI-1 and integrins alpha-3 and alpha…
41	3.00432	5.7667e-07	P55058	9606.ENSP00000417138	PLTP	Phospholipid transfer protein; Facilitates the transfer of a spectrum of different lipid molecules, including diacylglycerol, phosphatidic acid, sphingomyelin, phosphatidylcholine, phosphatidylglycerol, cerebroside and phosphatidyl ethanolamine. Essential for the transfer of excess surface lipids from triglyceride-rich lipoproteins to HDL, thereby facilitating the formation of smaller lipoprotein…
42	2.96911	1.87991e-09	Q53GQ0	9606.ENSP00000278353	HSD17B12	Very-long-chain 3-oxoacyl-CoA reductase; Catalyzes the second of the four reactions of the long- chain fatty acids elongation cycle. This endoplasmic reticulum- bound enzymatic process, allows the addition of two carbons to the chain of long- and very long-chain fatty acids/VLCFAs per cycle. This enzyme has a 3-ketoacyl-CoA reductase activity, reducing 3- ketoacyl-CoA to 3-hydroxyacyl-CoA, within…
43	2.95651	1.43566e-09	P30050	9606.ENSP00000354739	RPL12	Large subunit ribosomal protein l12e; 60S ribosomal protein L12; Binds directly to 26S ribosomal RNA
44	2.9475	7.69825e-10	P07225	9606.ENSP00000377783	PROS1	Vitamin K-dependent protein S; Anticoagulant plasma protein; it is a cofactor to activated protein C in the degradation of coagulation factors Va and VIIIa. It helps to prevent coagulation and stimulating fibrinolysis; Gla domain containing
45	2.93046	6.10281e-05	P01591	9606.ENSP00000254801	IGJ	Joining chain of multimeric iga and igm; Immunoglobulin J chain; Serves to link two monomer units of either IgM or IgA. In the case of IgM, the J chain-joined dimer is a nucleating unit for the IgM pentamer, and in the case of IgA it induces larger polymers. It also help to bind these immunoglobulins to secretory component
46	2.92762	0.000390434	Q9HDC9	9606.ENSP00000217456	APMAP	Adipocyte plasma membrane-associated protein; Exhibits strong arylesterase activity with beta-naphthyl acetate and phenyl acetate. May play a role in adipocyte differentiation; Belongs to the strictosidine synthase family
47	2.91496	1.16285e-14	P15172	9606.ENSP00000250003	MYOD1	Myoblast determination protein 1; Acts as a transcriptional activator that promotes transcription of muscle-specific target genes and plays a role in muscle differentiation. Together with MYF5 and MYOG, co-occupies muscle-specific gene promoter core region during myogenesis. Induces fibroblasts to differentiate into myoblasts. Interacts with and is inhibited by the twist protein. This interaction…
48	2.91246	3.36955e-05	Q92954	9606.ENSP00000399679	PRG4	Proteoglycan 4; Plays a role in boundary lubrication within articulating joints. Prevents protein deposition onto cartilage from synovial fluid by controlling adhesion-dependent synovial growth and inhibiting the adhesion of synovial cells to the cartilage surface
49	2.90269	1.37118e-12	P0DMV8	9606.ENSP00000364801	HSPA1B	Heat shock protein family A member 1B
50	2.88632	3.44077e-07	P62829	9606.ENSP00000420311	RPL23	Large subunit ribosomal protein l23e; Ribosomal protein L23
51	2.86095	1.4834e-08	P11586	9606.ENSP00000216605	MTHFD1	C-1-tetrahydrofolate synthase, cytoplasmic; Methylenetetrahydrofolate dehydrogenase, cyclohydrolase and formyltetrahydrofolate synthetase 1; In the N-terminal section; belongs to the tetrahydrofolate dehydrogenase/cyclohydrolase family
52	2.84868	1.21589e-09	P01008	9606.ENSP00000356671	SERPINC1	Antithrombin-III; Most important serine protease inhibitor in plasma that regulates the blood coagulation cascade. AT-III inhibits thrombin, matriptase-3/TMPRSS7, as well as factors IXa, Xa and XIa. Its inhibitory activity is greatly enhanced in the presence of heparin; Serpin peptidase inhibitors
53	2.8476	2.13219e-14	P20742	9606.ENSP00000261336	PZP	Pregnancy zone protein; Is able to inhibit all four classes of proteinases by a unique 'trapping' mechanism. This protein has a peptide stretch, called the 'bait region' which contains specific cleavage sites for different proteinases. When a proteinase cleaves the bait region, a conformational change is induced in the protein which traps the proteinase. The entrapped enzyme remains active agains…
54	2.82227	1.18417e-09	P23396	9606.ENSP00000278572	RPS3	40S ribosomal protein S3; Involved in translation as a component of the 40S small ribosomal subunit. Has endonuclease activity and plays a role in repair of damaged DNA. Cleaves phosphodiester bonds of DNAs containing altered bases with broad specificity and cleaves supercoiled DNA more efficiently than relaxed DNA. Displays high binding affinity for 7,8-dihydro-8-oxoguanine (8-oxoG), a common DN…
55	2.74538	3.77797e-09	Q96S21	9606.ENSP00000438492	RAB40C	Ras-related protein Rab-40C; Probable substrate-recognition component of a SCF-like ECS (Elongin-Cullin-SOCS-box protein) E3 ubiquitin ligase complex which mediates the ubiquitination and subsequent proteasomal degradation of target proteins; Belongs to the small GTPase superfamily. Rab family
56	2.73758	8.71446e-06	Q14195	9606.ENSP00000343690	DPYSL3	Dihydropyrimidinase-related protein 3; Necessary for signaling by class 3 semaphorins and subsequent remodeling of the cytoskeleton. Plays a role in axon guidance, neuronal growth cone collapse and cell migration (By similarity)
57	2.67734	7.20859e-06	P02649	9606.ENSP00000252486	APOE	Apolipoprotein E; Mediates the binding, internalization, and catabolism of lipoprotein particles. It can serve as a ligand for the LDL (apo B/E) receptor and for the specific apo-E receptor (chylomicron remnant) of hepatic tissues; Apolipoproteins
58	2.65302	7.77834e-11	P37802	9606.ENSP00000357076	TAGLN2	Transgelin-2; Transgelin 2
59	2.61747	2.97917e-06	Q9H4G4	9606.ENSP00000367196	GLIPR2	Golgi-associated plant pathogenesis-related protein 1; GLI pathogenesis related 2; CAP superfamily
60	2.5151	3.01275e-09	P62191	9606.ENSP00000261303	PSMC1	26S proteasome regulatory subunit 4; Component of the 26S proteasome, a multiprotein complex involved in the ATP-dependent degradation of ubiquitinated proteins. This complex plays a key role in the maintenance of protein homeostasis by removing misfolded or damaged proteins, which could impair cellular functions, and by removing proteins whose functions are no longer required. Therefore, the pro…
61	2.41638	2.62699e-10	Q0VDD8	9606.ENSP00000383737	DNAH14	Dynein axonemal heavy chain 14
62	2.39252	8.71895e-14	P11021	9606.ENSP00000324173	HSPA5	78 kDa glucose-regulated protein; Plays a role in facilitating the assembly of multimeric protein complexes inside the endoplasmic reticulum. Involved in the correct folding of proteins and degradation of misfolded proteins via its interaction with DNAJC10, probably to facilitate the release of DNAJC10 from its substrate (By similarity); Belongs to the heat shock protein 70 family
63	2.37352	1.75204e-06	Q86UX7	9606.ENSP00000279227	FERMT3	Fermitin family homolog 3; Plays a central role in cell adhesion in hematopoietic cells. Acts by activating the integrin beta-1-3 (ITGB1, ITGB2 and ITGB3) (By similarity). Required for integrin-mediated platelet adhesion and leukocyte adhesion to endothelial cells. Required for activation of integrin beta-2 (ITGB2) in polymorphonuclear granulocytes (PMNs) (By similarity); Belongs to the kindlin f…
64	2.32525	1.3827e-08	O95497	9606.ENSP00000356905	VNN1	Pantetheinase; Amidohydrolase that hydrolyzes specifically one of the carboamide linkages in D-pantetheine thus recycling pantothenic acid (vitamin B5) and releasing cysteamine; Belongs to the carbon-nitrogen hydrolase superfamily. BTD/VNN family
65	2.31246	0.000129738	P01344	9606.ENSP00000391826	IGF2	Insulin-like growth factor II; The insulin-like growth factors possess growth-promoting activity. Major fetal growth hormone in mammals. Plays a key role in regulating fetoplacental development. IGF-II is influenced by placental lactogen. Also involved in tissue differentiation. Positively regulates myogenic transcription factor MYOD1 function by facilitating the recruitment of transcriptional co…
66	2.30718	2.98122e-05	P29279	9606.ENSP00000356954	CTGF	Cellular communication network factor 2; Connective tissue growth factor; Major connective tissue mitoattractant secreted by vascular endothelial cells. Promotes proliferation and differentiation of chondrocytes. Mediates heparin- and divalent cation-dependent cell adhesion in many cell types including fibroblasts, myofibroblasts, endothelial and epithelial cells. Enhances fibroblast growth facto…
67	2.30594	6.54416e-06	P35625	9606.ENSP00000266085	TIMP3	Timp metallopeptidase inhibitor 3; Metalloproteinase inhibitor 3; Complexes with metalloproteinases (such as collagenases) and irreversibly inactivates them by binding to their catalytic zinc cofactor. May form part of a tissue-specific acute response to remodeling stimuli. Known to act on MMP-1, MMP-2, MMP-3, MMP-7, MMP-9, MMP-13, MMP-14 and MMP-15
68	2.24965	0.00100293	P43686	9606.ENSP00000157812	PSMC4	26S proteasome regulatory subunit 6B; Component of the 26S proteasome, a multiprotein complex involved in the ATP-dependent degradation of ubiquitinated proteins. This complex plays a key role in the maintenance of protein homeostasis by removing misfolded or damaged proteins, which could impair cellular functions, and by removing proteins whose functions are no longer required. Therefore, the pr…
69	2.2117	9.44522e-10	P30041	9606.ENSP00000342026	PRDX6	Peroxiredoxin-6; Thiol-specific peroxidase that catalyzes the reduction of hydrogen peroxide and organic hydroperoxides to water and alcohols, respectively. Can reduce H(2)O(2) and short chain organic, fatty acid, and phospholipid hydroperoxides. Also has phospholipase activity, and can therefore either reduce the oxidized sn-2 fatty acyl grup of phospholipids (peroxidase activity) or hydrolyze t…
70	2.1744	1.33704e-09	Q9NTK5	9606.ENSP00000284719	OLA1	Obg-like ATPase 1; Hydrolyzes ATP, and can also hydrolyze GTP with lower efficiency. Has lower affinity for GTP; Belongs to the TRAFAC class OBG-HflX-like GTPase superfamily. OBG GTPase family. YchF/OLA1 subfamily
71	2.16528	1.59572e-05	P02749	9606.ENSP00000205948	APOH	Beta-2-glycoprotein 1; Binds to various kinds of negatively charged substances such as heparin, phospholipids, and dextran sulfate. May prevent activation of the intrinsic blood coagulation cascade by binding to phospholipids on the surface of damaged cells; Apolipoproteins
72	2.13253	1.88384e-07	O00754	9606.ENSP00000395473	MAN2B1	Lysosomal alpha-mannosidase; Necessary for the catabolism of N-linked carbohydrates released during glycoprotein turnover. Cleaves all known types of alpha-mannosidic linkages; Belongs to the glycosyl hydrolase 38 family
73	2.13066	7.29889e-08	P27635	9606.ENSP00000413436	RPL10	60S ribosomal protein L10; Component of the large ribosomal subunit. Plays a role in the formation of actively translating ribosomes. May play a role in the embryonic brain development
74	2.13043	0.00094251	Q9HD89	9606.ENSP00000221515	RETN	Resistin; Hormone that seems to suppress insulin ability to stimulate glucose uptake into adipose cells (By similarity). Potentially links obesity to diabetes (By similarity). Promotes chemotaxis in myeloid cells
75	2.07473	4.31548e-11	Q9GZX5	9606.ENSP00000243644	ZNF350	Zinc finger protein 350; Transcriptional repressor. Binds to a specific sequence, 5'-GGGxxxCAGxxxTTT-3', within GADD45 intron 3; Zinc fingers C2H2-type
76	1.99925	9.94138e-08	P62979	9606.ENSP00000272317	RPS27A	Ubiquitin-40S ribosomal protein S27a; Ubiquitin: Exists either covalently attached to another protein, or free (unanchored). When covalently bound, it is conjugated to target proteins via an isopeptide bond either as a monomer (monoubiquitin), a polymer linked via different Lys residues of the ubiquitin (polyubiquitin chains) or a linear polymer linked via the initiator Met of the ubiquitin (line…
78	1.95216	1.99979e-06	P11717	9606.ENSP00000349437	IGF2R	Cation-independent mannose-6-phosphate receptor; Transport of phosphorylated lysosomal enzymes from the Golgi complex and the cell surface to lysosomes. Lysosomal enzymes bearing phosphomannosyl residues bind specifically to mannose-6- phosphate receptors in the Golgi apparatus and the resulting receptor-ligand complex is transported to an acidic prelyosomal compartment where the low pH mediates …
79	1.93579	1.38696e-08	P62269	9606.ENSP00000393241	RPS18	40S ribosomal protein S18; Located at the top of the head of the 40S subunit, it contacts several helices of the 18S rRNA; S ribosomal proteins
80	1.91335	8.83026e-05	P69905	9606.ENSP00000251595	HBA2	Hemoglobin subunit alpha 2; Involved in oxygen transport from the lung to the various peripheral tissues; Hemoglobin subunits
81	1.8799	0.00397514	P48307	9606.ENSP00000222543	TFPI2	Tissue factor pathway inhibitor 2; May play a role in the regulation of plasmin-mediated matrix remodeling. Inhibits trypsin, plasmin, factor VIIa/tissue factor and weakly factor Xa. Has no effect on thrombin
82	1.86451	6.62485e-05	P35580	9606.ENSP00000353590	MYH10	Myosin heavy chain 9/10/11/14; Myosin-10; Cellular myosin that appears to play a role in cytokinesis, cell shape, and specialized functions such as secretion and capping. Involved with LARP6 in the stabilization of type I collagen mRNAs for CO1A1 and CO1A2. During cell spreading, plays an important role in cytoskeleton reorganization, focal contacts formation (in the central part but not the marg…
83	1.85897	2.82726e-09	Q15075	9606.ENSP00000317955	EEA1	Early endosome antigen 1; Binds phospholipid vesicles containing phosphatidylinositol 3-phosphate and participates in endosomal trafficking; Zinc fingers FYVE-type
84	1.85714	4.18958e-10	P62241	9606.ENSP00000379888	RPS8	Small subunit ribosomal protein s8e; Ribosomal protein S8; Belongs to the eukaryotic ribosomal protein eS8 family
85	1.8531	5.71576e-09	P04004	9606.ENSP00000226218	VTN	Vitronectin; Vitronectin is a cell adhesion and spreading factor found in serum and tissues. Vitronectin interact with glycosaminoglycans and proteoglycans. Is recognized by certain members of the integrin family and serves as a cell-to-substrate adhesion molecule. Inhibitor of the membrane-damaging effect of the terminal cytolytic complement pathway; Endogenous ligands
86	1.85309	0.000619662	O60565	9606.ENSP00000478319	GREM1	Gremlin-1; Cytokine that may play an important role during carcinogenesis and metanephric kidney organogenesis, as a BMP antagonist required for early limb outgrowth and patterning in maintaining the FGF4-SHH feedback loop. Down-regulates the BMP4 signaling in a dose-dependent manner (By similarity). Antagonist of BMP2; inhibits BMP2-mediated differentiation of osteoblasts (in vitro). Acts as inh…
87	1.81806	0.00015509	P11766	9606.ENSP00000296412	ADH5	Alcohol dehydrogenase class-3; Class-III ADH is remarkably ineffective in oxidizing ethanol, but it readily catalyzes the oxidation of long-chain primary alcohols and the oxidation of S-(hydroxymethyl) glutathione; Belongs to the zinc-containing alcohol dehydrogenase family. Class-III subfamily
88	1.81694	5.08424e-08	Q76LX8	9606.ENSP00000360997	ADAMTS13	A disintegrin and metalloproteinase with thrombospondin motifs 13; Cleaves the vWF multimers in plasma into smaller forms thereby controlling vWF-mediated platelet thrombus formation; ADAM metallopeptidases with thrombospondin type 1 motif
89	1.80373	1.93782e-05	P31146	9606.ENSP00000219150	CORO1A	Coronin-1A; May be a crucial component of the cytoskeleton of highly motile cells, functioning both in the invagination of large pieces of plasma membrane, as well as in forming protrusions of the plasma membrane involved in cell locomotion. In mycobacteria- infected cells, its retention on the phagosomal membrane prevents fusion between phagosomes and lysosomes; Belongs to the WD repeat coronin …
90	1.79132	1.87076e-07	P04114	9606.ENSP00000233242	APOB	Apolipoprotein B-100; Apolipoprotein B is a major protein constituent of chylomicrons (apo B-48), LDL (apo B-100) and VLDL (apo B-100). Apo B-100 functions as a recognition signal for the cellular binding and internalization of LDL particles by the apoB/E receptor; Apolipoproteins
91	1.79036	0.00594477	P02656	9606.ENSP00000227667	APOC3	Apolipoprotein C-III; Component of triglyceride-rich very low density lipoproteins (VLDL) and high density lipoproteins (HDL) in plasma. Plays a multifaceted role in triglyceride homeostasis. Intracellularly, promotes hepatic very low density lipoprotein 1 (VLDL1) assembly and secretion; extracellularly, attenuates hydrolysis and clearance of triglyceride-rich lipoproteins (TRLs). Impairs the lip…
92	1.78974	9.06758e-11	P62826	9606.ENSP00000446215	RAN	GTP-binding nuclear protein Ran; GTPase involved in nucleocytoplasmic transport, participating both to the import and the export from the nucleus of proteins and RNAs. Switches between a cytoplasmic GDP- and a nuclear GTP-bound state by nucleotide exchange and GTP hydrolysis. Nuclear import receptors such as importin beta bind their substrates only in the absence of GTP-bound RAN and release them…
93	1.77346	6.67057e-05	P28715	9606.ENSP00000347978	ERCC5	DNA repair protein complementing XP-G cells; Single-stranded structure-specific DNA endonuclease involved in DNA excision repair. Makes the 3'incision in DNA nucleotide excision repair (NER). Acts as a cofactor for a DNA glycosylase that removes oxidized pyrimidines from DNA. May also be involved in transcription-coupled repair of this kind of damage, in transcription by RNA polymerase II, and pe…
94	1.74134	0.000278814	O00391	9606.ENSP00000356574	QSOX1	Sulfhydryl oxidase 1; Catalyzes the oxidation of sulfhydryl groups in peptide and protein thiols to disulfides with the reduction of oxygen to hydrogen peroxide. May contribute to disulfide bond formation in a variety of secreted proteins. In fibroblasts, it may have tumor- suppressing capabilities being involved in growth regulation; Belongs to the quiescin-sulfhydryl oxidase (QSOX) family
95	1.72649	1.64758e-07	P05156	9606.ENSP00000378130	CFI	Complement factor I; Responsible for cleaving the alpha-chains of C4b and C3b in the presence of the cofactors C4-binding protein and factor H respectively; Belongs to the peptidase S1 family
96	1.69878	3.40233e-08	P01031	9606.ENSP00000223642	C5	Complement C5; Activation of C5 by a C5 convertase initiates the spontaneous assembly of the late complement components, C5-C9, into the membrane attack complex. C5b has a transient binding site for C6. The C5b-C6 complex is the foundation upon which the lytic complex is assembled; C3 and PZP like, alpha-2-macroglobulin domain containing
97	1.65052	6.5456e-09	P58397	9606.ENSP00000422554	ADAMTS12	A disintegrin and metalloproteinase with thrombospondin motifs 12; Metalloprotease that may play a role in the degradation of COMP. Cleaves also alpha-2 macroglobulin and aggregan. Has anti-tumorigenic properties; ADAM metallopeptidases with thrombospondin type 1 motif
98	1.64148	8.75237e-07	P61247	9606.ENSP00000346050	RPS3A	40S ribosomal protein S3a; May play a role during erythropoiesis through regulation of transcription factor DDIT3; Belongs to the eukaryotic ribosomal protein eS1 family
99	1.63023	1.3347e-05	Q12805	9606.ENSP00000378058	EFEMP1	EGF-containing fibulin-like extracellular matrix protein 1; Binds EGFR, the EGF receptor, inducing EGFR autophosphorylation and the activation of downstream signaling pathways. May play a role in cell adhesion and migration. May function as a negative regulator of chondrocyte differentiation. In the olfactory epithelium, it may regulate glial cell migration, differentiation and the ability of gli…
100	1.61693	0.0197798	Q7L2H7	9606.ENSP00000436049	EIF3M	Eukaryotic translation initiation factor 3 subunit M; Component of the eukaryotic translation initiation factor 3 (eIF-3) complex, which is required for several steps in the initiation of protein synthesis. The eIF-3 complex associates with the 40S ribosome and facilitates the recruitment of eIF-1, eIF-1A, eIF-2:GTP:methionyl-tRNAi and eIF-5 to form the 43S pre- initiation complex (43S PIC). The …
101	1.60284	0.000110655	O00187	9606.ENSP00000383690	MASP2	Mannan-binding lectin serine protease 2; Serum protease that plays an important role in the activation of the complement system via mannose-binding lectin. After activation by auto-catalytic cleavage it cleaves C2 and C4, leading to their activation and to the formation of C3 convertase; Sushi domain containing
102	1.57209	3.57697e-05	P13667	9606.ENSP00000286091	PDIA4	Protein disulfide-isomerase A4; Protein disulfide isomerase family A member 4; Belongs to the protein disulfide isomerase family
103	1.56941	3.76187e-05	P23528	9606.ENSP00000432660	CFL1	Cofilin-1; Binds to F-actin and exhibits pH-sensitive F-actin depolymerizing activity. Regulates actin cytoskeleton dynamics. Important for normal progress through mitosis and normal cytokinesis. Plays a role in the regulation of cell morphology and cytoskeletal organization. Required for the up-regulation of atypical chemokine receptor ACKR2 from endosomal compartment to cell membrane, increasin…
104	1.56392	0.039456	P02760	9606.ENSP00000265132	AMBP	Alpha-1-microglobulin/bikunin precursor; Protein AMBP; Inter-alpha-trypsin inhibitor inhibits trypsin, plasmin, and lysosomal granulocytic elastase. Inhibits calcium oxalate crystallization; Lipocalins
105	1.55582	6.64742e-06	O00487	9606.ENSP00000386541	PSMD14	26S proteasome non-ATPase regulatory subunit 14; Component of the 26S proteasome, a multiprotein complex involved in the ATP-dependent degradation of ubiquitinated proteins. This complex plays a key role in the maintenance of protein homeostasis by removing misfolded or damaged proteins, which could impair cellular functions, and by removing proteins whose functions are no longer required. Theref…
106	1.4352	2.00951e-08	Q16787	9606.ENSP00000324532	LAMA3	Laminin subunit alpha-3; Binding to cells via a high affinity receptor, laminin is thought to mediate the attachment, migration and organization of cells into tissues during embryonic development by interacting with other extracellular matrix components
107	1.42364	6.96851e-10	Q8WUD1	9606.ENSP00000380869	RAB2B	Ras-related protein Rab-2B; Required for protein transport from the endoplasmic reticulum to the Golgi complex; RAB, member RAS oncogene GTPases
108	1.42171	9.45399e-06	P53794	9606.ENSP00000370543	SLC5A3	Solute carrier family 5 (sodium/myo-inositol cotransporter), member 3; Sodium/myo-inositol cotransporter; Prevents intracellular accumulation of high concentrations of myo-inositol (an osmolyte) that result in impairment of cellular function; Solute carriers
109	1.41587	2.87711e-05	P46940	9606.ENSP00000268182	IQGAP1	Iq motif containing gtpase activating protein 1; Ras GTPase-activating-like protein IQGAP1; Binds to activated CDC42 but does not stimulate its GTPase activity. It associates with calmodulin. Could serve as an assembly scaffold for the organization of a multimolecular complex that would interface incoming signals to the reorganization of the actin cytoskeleton at the plasma membrane. May promote …
110	1.41202	3.76445e-09	P68104	9606.ENSP00000339063	EEF1A1	Elongation factor 1-alpha 1; This protein promotes the GTP-dependent binding of aminoacyl-tRNA to the A-site of ribosomes during protein biosynthesis. With PARP1 and TXK, forms a complex that acts as a T helper 1 (Th1) cell-specific transcription factor and binds the promoter of IFN-gamma to directly regulate its transcription, and is thus involved importantly in Th1 cytokine production; Belongs …
111	1.40198	8.52495e-07	Q14974	9606.ENSP00000290158	KPNB1	Karyopherin subunit beta 1; Importin subunit beta-1; Functions in nuclear protein import, either in association with an adapter protein, like an importin-alpha subunit, which binds to nuclear localization signals (NLS) in cargo substrates, or by acting as autonomous nuclear transport receptor. Acting autonomously, serves itself as NLS receptor. Docking of the importin/substrate complex to the nuc…
112	1.38556	0.000126334	Q05682	9606.ENSP00000354826	CALD1	Caldesmon 1; Caldesmon; Actin- and myosin-binding protein implicated in the regulation of actomyosin interactions in smooth muscle and nonmuscle cells (could act as a bridge between myosin and actin filaments). Stimulates actin binding of tropomyosin which increases the stabilization of actin filament structure. In muscle tissues, inhibits the actomyosin ATPase by binding to F-actin. This inhibit…
113	1.3841	0.000155971	P15085	9606.ENSP00000011292	CPA1	Carboxypeptidase A1; Carboxypeptidase that catalyzes the release of a C- terminal amino acid, but has little or no action with -Asp, -Glu, -Arg, -Lys or -Pro; Belongs to the peptidase M14 family
114	1.3626	2.46979e-06	P11142	9606.ENSP00000432083	HSPA8	Heat shock cognate 71 kDa protein; Molecular chaperone implicated in a wide variety of cellular processes, including protection of the proteome from stress, folding and transport of newly synthesized polypeptides, activation of proteolysis of misfolded proteins and the formation and dissociation of protein complexes. Plays a pivotal role in the protein quality control system, ensuring the correct…
115	1.35947	5.90665e-06	P12259	9606.ENSP00000356771	F5	Coagulation factor v (labile factor); Coagulation factor V; Central regulator of hemostasis. It serves as a critical cofactor for the prothrombinase activity of factor Xa that results in the activation of prothrombin to thrombin
116	1.353	0.000669206	Q9Y678	9606.ENSP00000325002	COPG1	Coatomer subunit gamma-1; The coatomer is a cytosolic protein complex that binds to dilysine motifs and reversibly associates with Golgi non- clathrin-coated vesicles, which further mediate biosynthetic protein transport from the ER, via the Golgi up to the trans Golgi network. Coatomer complex is required for budding from Golgi membranes, and is essential for the retrograde Golgi-to-ER transport…
117	1.35151	9.92052e-09	Q13103	9606.ENSP00000168148	SPP2	Secreted phosphoprotein 24; Could coordinate an aspect of bone turnover
118	1.33493	1.00963e-05	P06737	9606.ENSP00000216392	PYGL	Glycogen phosphorylase, liver form; Phosphorylase is an important allosteric enzyme in carbohydrate metabolism. Enzymes from different sources differ in their regulatory mechanisms and in their natural substrates. However, all known phosphorylases share catalytic and structural properties
119	1.28839	1.15574e-05	Q15063	9606.ENSP00000369071	POSTN	Periostin; Induces cell attachment and spreading and plays a role in cell adhesion. Enhances incorporation of BMP1 in the fibronectin matrix of connective tissues, and subsequent proteolytic activation of lysyl oxidase LOX (By similarity); Gla domain containing
120	1.24169	8.43349e-07	O00203	9606.ENSP00000255194	AP3B1	AP-3 complex subunit beta-1; Subunit of non-clathrin- and clathrin-associated adaptor protein complex 3 (AP-3) that plays a role in protein sorting in the late-Golgi/trans-Golgi network (TGN) and/or endosomes. The AP complexes mediate both the recruitment of clathrin to membranes and the recognition of sorting signals within the cytosolic tails of transmembrane cargo molecules. AP-3 appears to be…
121	1.19978	1.74987e-06	P61204	9606.ENSP00000256682	ARF3	ADP-ribosylation factor 3; GTP-binding protein that functions as an allosteric activator of the cholera toxin catalytic subunit, an ADP- ribosyltransferase. Involved in protein trafficking; may modulate vesicle budding and uncoating within the Golgi apparatus; Belongs to the small GTPase superfamily. Arf family
122	1.19373	2.64784e-09	P60900	9606.ENSP00000261479	PSMA6	Proteasome subunit alpha type-6; Component of the 20S core proteasome complex involved in the proteolytic degradation of most intracellular proteins. This complex plays numerous essential roles within the cell by associating with different regulatory particles. Associated with two 19S regulatory particles, forms the 26S proteasome and thus participates in the ATP-dependent degradation of ubiquiti…
123	1.18608	0.0493885	P09619	9606.ENSP00000261799	PDGFRB	Platelet-derived growth factor receptor beta; Tyrosine-protein kinase that acts as cell-surface receptor for homodimeric PDGFB and PDGFD and for heterodimers formed by PDGFA and PDGFB, and plays an essential role in the regulation of embryonic development, cell proliferation, survival, differentiation, chemotaxis and migration. Plays an essential role in blood vessel development by promoting prol…
124	1.16289	0.000210548	Q06033	9606.ENSP00000415769	ITIH3	Inter-alpha-trypsin inhibitor heavy chain H3; May act as a carrier of hyaluronan in serum or as a binding protein between hyaluronan and other matrix protein, including those on cell surfaces in tissues to regulate the localization, synthesis and degradation of hyaluronan which are essential to cells undergoing biological processes
125	1.14906	0.00583779	P26641	9606.ENSP00000331901	EEF1G	Eukaryotic translation elongation factor 1 gamma; Elongation factor 1-gamma; Probably plays a role in anchoring the complex to other cellular components
126	1.14802	0.00500189	P68366	9606.ENSP00000248437	TUBA4A	Tubulin alpha-4A chain; Tubulin is the major constituent of microtubules. It binds two moles of GTP, one at an exchangeable site on the beta chain and one at a non-exchangeable site on the alpha chain; Tubulins
127	1.1467	4.48277e-05	Q9NPE2	9606.ENSP00000368389	NGRN	Neugrin, neurite outgrowth associated; Neugrin; May be involved in neuronal differentiation
128	1.1461	0.00915385	Q96QD8	9606.ENSP00000256689	SLC38A2	Solute carrier family 38 (sodium-coupled neutral amino acid transporter), member 2; Sodium-coupled neutral amino acid transporter 2; Functions as a sodium-dependent amino acid transporter. Mediates the saturable, pH-sensitive and electrogenic cotransport of neutral amino acids and sodium ions with a stoichiometry of 1:1. May function in the transport of amino acids at the blood- brain barrier and…
129	1.1237	0.0186964	Q03405	9606.ENSP00000339328	PLAUR	Urokinase plasminogen activator surface receptor; Acts as a receptor for urokinase plasminogen activator. Plays a role in localizing and promoting plasmin formation. Mediates the proteolysis-independent signal transduction activation effects of U-PA. It is subject to negative-feedback regulation by U-PA which cleaves it into an inactive form; CD molecules
130	1.11902	0.0133615	Q00839	9606.ENSP00000283179	HNRNPU	Heterogeneous nuclear ribonucleoprotein U; DNA- and RNA-binding protein involved in several cellular processes such as nuclear chromatin organization, telomere-length regulation, transcription, mRNA alternative splicing and stability, Xist-mediated transcriptional silencing and mitotic cell progression. Plays a role in the regulation of interphase large-scale gene-rich chromatin organization thro…
131	1.10805	0.00220514	O00506	9606.ENSP00000325748	STK25	Serine/threonine-protein kinase 24/25/mst4; Serine/threonine-protein kinase 25; Oxidant stress-activated serine/threonine kinase that may play a role in the response to environmental stress. Targets to the Golgi apparatus where it appears to regulate protein transport events, cell adhesion, and polarity complexes important for cell migration
132	1.10731	3.07882e-06	Q9P2E9	9606.ENSP00000367038	RRBP1	Ribosome-binding protein 1; Acts as a ribosome receptor and mediates interaction between the ribosome and the endoplasmic reticulum membrane
133	1.10105	9.04783e-07	Q5M9N0	9606.ENSP00000373566	CCDC158	Coiled-coil domain-containing protein 158; Coiled-coil domain containing 158
134	1.05834	0.0003933	P09211	9606.ENSP00000381607	GSTP1	Glutathione S-transferase P; Conjugation of reduced glutathione to a wide number of exogenous and endogenous hydrophobic electrophiles. Regulates negatively CDK5 activity via p25/p35 translocation to prevent neurodegeneration; Soluble glutathione S-transferases
135	1.0154	2.99503e-06	P02788	9606.ENSP00000231751	LTF	Lactotransferrin; Lactoferroxins A, B and C have opioid antagonist activity. Lactoferroxin A shows preference for mu-receptors, while lactoferroxin B and C have somewhat higher degrees of preference for kappa-receptors than for mu-receptors; Transferrins
136	1.01454	0.000359676	P06576	9606.ENSP00000262030	ATP5B	ATP synthase subunit beta, mitochondrial; Mitochondrial membrane ATP synthase (F(1)F(0) ATP synthase or Complex V) produces ATP from ADP in the presence of a proton gradient across the membrane which is generated by electron transport complexes of the respiratory chain. F-type ATPases consist of two structural domains, F(1) - containing the extramembraneous catalytic core, and F(0) - containing t…
137	0.996266	3.51289e-08	P06396	9606.ENSP00000362924	GSN	Gelsolin; Calcium-regulated, actin-modulating protein that binds to the plus (or barbed) ends of actin monomers or filaments, preventing monomer exchange (end-blocking or capping). It can promote the assembly of monomers into filaments (nucleation) as well as sever filaments already formed. Plays a role in ciliogenesis; Gelsolin/villins
138	0.992486	0.0123884	O75369	9606.ENSP00000420213	FLNB	Filamin-B; Connects cell membrane constituents to the actin cytoskeleton. May promote orthogonal branching of actin filaments and links actin filaments to membrane glycoproteins. Anchors various transmembrane proteins to the actin cytoskeleton. Interaction with FLNA may allow neuroblast migration from the ventricular zone into the cortical plate. Various interactions and localizations of isoforms…
139	0.959359	0.00285655	P35606	9606.ENSP00000329419	COPB2	Coatomer subunit beta; The coatomer is a cytosolic protein complex that binds to dilysine motifs and reversibly associates with Golgi non- clathrin-coated vesicles, which further mediate biosynthetic protein transport from the ER, via the Golgi up to the trans Golgi network. Coatomer complex is required for budding from Golgi membranes, and is essential for the retrograde Golgi-to-ER transport of…
140	0.956828	3.61333e-05	P63104	9606.ENSP00000379287	YWHAZ	14-3-3 protein zeta/delta; Adapter protein implicated in the regulation of a large spectrum of both general and specialized signaling pathways. Binds to a large number of partners, usually by recognition of a phosphoserine or phosphothreonine motif. Binding generally results in the modulation of the activity of the binding partner; Belongs to the 14-3-3 family
141	0.94998	0.0697375	P37837	9606.ENSP00000321259	TALDO1	Transaldolase 1; Transaldolase; Transaldolase is important for the balance of metabolites in the pentose-phosphate pathway
142	0.946329	1.48009e-07	P13611	9606.ENSP00000265077	VCAN	Versican core protein; May play a role in intercellular signaling and in connecting cells with the extracellular matrix. May take part in the regulation of cell motility, growth and differentiation. Binds hyaluronic acid; C-type lectin domain containing
143	0.934596	8.21567e-05	Q96PY5	9606.ENSP00000288670	FMNL2	Formin-like protein 2; Plays a role in the regulation of cell morphology and cytoskeletal organization. Required in the cortical actin filament dynamics; Belongs to the formin homology family
144	0.933861	2.95649e-08	P00734	9606.ENSP00000308541	F2	Prothrombin; Thrombin, which cleaves bonds after Arg and Lys, converts fibrinogen to fibrin and activates factors V, VII, VIII, XIII, and, in complex with thrombomodulin, protein C. Functions in blood homeostasis, inflammation and wound healing; Belongs to the peptidase S1 family
145	0.932653	3.84381e-08	Q12797	9606.ENSP00000368767	ASPH	Aspartyl/asparaginyl beta-hydroxylase; Isoform 1: specifically hydroxylates an Asp or Asn residue in certain epidermal growth factor-like (EGF) domains of a number of proteins; Belongs to the aspartyl/asparaginyl beta-hydroxylase family
146	0.920008	3.9747e-06	P00750	9606.ENSP00000220809	PLAT	Plasminogen activator, tissue type; Tissue-type plasminogen activator; Converts the abundant, but inactive, zymogen plasminogen to plasmin by hydrolyzing a single Arg-Val bond in plasminogen. By controlling plasmin-mediated proteolysis, it plays an important role in tissue remodeling and degradation, in cell migration and many other physiopathological events. Plays a direct role in facilitating n…
147	0.918849	0.0227334	O75508	9606.ENSP00000064724	CLDN11	Claudin-11; Plays a major role in tight junction-specific obliteration of the intercellular space, through calcium- independent cell-adhesion activity; Claudins
148	0.911482	2.73617e-07	P19823	9606.ENSP00000351190	ITIH2	Inter-alpha-trypsin inhibitor heavy chain H2; May act as a carrier of hyaluronan in serum or as a binding protein between hyaluronan and other matrix protein, including those on cell surfaces in tissues to regulate the localization, synthesis and degradation of hyaluronan which are essential to cells undergoing biological processes; Belongs to the ITIH family
149	0.910748	2.34393e-06	O75351	9606.ENSP00000238497	VPS4B	Vacuolar protein sorting-associated protein 4B; Involved in late steps of the endosomal multivesicular bodies (MVB) pathway. Recognizes membrane-associated ESCRT-III assemblies and catalyzes their disassembly, possibly in combination with membrane fission. Redistributes the ESCRT-III components to the cytoplasm for further rounds of MVB sorting. MVBs contain intraluminal vesicles (ILVs) that are …
150	0.891069	0.0687517	O14786	9606.ENSP00000265371	NRP1	Neuropilin-1; The membrane-bound isoform 1 is a receptor involved in the development of the cardiovascular system, in angiogenesis, in the formation of certain neuronal circuits and in organogenesis outside the nervous system. It mediates the chemorepulsant activity of semaphorins. It binds to semaphorin 3A, The PLGF-2 isoform of PGF, The VEGF165 isoform of VEGFA and VEGFB. Coexpression with KDR …
151	0.888632	0.0105315	P06703	9606.ENSP00000357709	S100A6	Protein S100-A6; May function as calcium sensor and modulator, contributing to cellular calcium signaling. May function by interacting with other proteins, such as TPR-containing proteins, and indirectly play a role in many physiological processes such as the reorganization of the actin cytoskeleton and in cell motility. Binds 2 calcium ions. Calcium binding is cooperative; EF-hand domain contain…
152	0.886336	0.0014533	P00742	9606.ENSP00000364709	F10	Coagulation factor X; Factor Xa is a vitamin K-dependent glycoprotein that converts prothrombin to thrombin in the presence of factor Va, calcium and phospholipid during blood clotting; Gla domain containing
153	0.868065	5.63746e-06	P47895	9606.ENSP00000332256	ALDH1A3	Aldehyde dehydrogenase family 1 member A3; NAD-dependent aldehyde dehydrogenase that catalyzes the formation of retinoic acid. Has high activity with all-trans retinal, and has much lower in vitro activity with acetaldehyde. Required for the biosynthesis of normal levels of retinoic acid in the embryonic ocular and nasal regions; retinoic acid is required for normal embryonic development of the e…
154	0.850397	3.37784e-07	P05546	9606.ENSP00000215727	SERPIND1	Heparin cofactor 2; Thrombin inhibitor activated by the glycosaminoglycans, heparin or dermatan sulfate. In the presence of the latter, HC-II becomes the predominant thrombin inhibitor in place of antithrombin III (AT-III). Also inhibits chymotrypsin, but in a glycosaminoglycan-independent manner; Belongs to the serpin family
155	0.801505	0.0383601	P19827	9606.ENSP00000273283	ITIH1	Inter-alpha-trypsin inhibitor heavy chain H1; May act as a carrier of hyaluronan in serum or as a binding protein between hyaluronan and other matrix protein, including those on cell surfaces in tissues to regulate the localization, synthesis and degradation of hyaluronan which are essential to cells undergoing biological processes
156	0.797556	0.0346671	P01033	9606.ENSP00000218388	TIMP1	Metalloproteinase inhibitor 1; Metalloproteinase inhibitor that functions by forming one to one complexes with target metalloproteinases, such as collagenases, and irreversibly inactivates them by binding to their catalytic zinc cofactor. Acts on MMP1, MMP2, MMP3, MMP7, MMP8, MMP9, MMP10, MMP11, MMP12, MMP13 and MMP16. Does not act on MMP14. Also functions as a growth factor that regulates cell d…
157	0.788322	0.000879746	P01023	9606.ENSP00000323929	A2M	Alpha-2-macroglobulin; Is able to inhibit all four classes of proteinases by a unique 'trapping' mechanism. This protein has a peptide stretch, called the 'bait region' which contains specific cleavage sites for different proteinases. When a proteinase cleaves the bait region, a conformational change is induced in the protein which traps the proteinase. The entrapped enzyme remains active against…
158	0.783229	0.00768677	P08473	9606.ENSP00000418525	MME	Membrane metalloendopeptidase; Neprilysin; Thermolysin-like specificity, but is almost confined on acting on polypeptides of up to 30 amino acids. Biologically important in the destruction of opioid peptides such as Met- and Leu-enkephalins by cleavage of a Gly-Phe bond. Able to cleave angiotensin-1, angiotensin-2 and angiotensin 1-9. Involved in the degradation of atrial natriuretic factor (ANF)…
159	0.780571	1.16719e-05	O95445	9606.ENSP00000365081	APOM	Apolipoprotein M; Probably involved in lipid transport. Can bind sphingosine-1-phosphate, myristic acid, palmitic acid and stearic acid, retinol, all-trans-retinoic acid and 9-cis-retinoic acid; Apolipoproteins
160	0.754003	0.0720949	Q9NYU2	9606.ENSP00000259253	UGGT1	UDP-glucose:glycoprotein glucosyltransferase 1; Recognizes glycoproteins with minor folding defects. Reglucosylates single N-glycans near the misfolded part of the protein, thus providing quality control for protein folding in the endoplasmic reticulum. Reglucosylated proteins are recognized by calreticulin for recycling to the endoplasmic reticulum and refolding or degradation; UDP-glucose glyco…
161	0.732783	0.000357953	P02771	9606.ENSP00000379138	AFP	Alpha-fetoprotein; Binds copper, nickel, and fatty acids as well as, and bilirubin less well than, serum albumin. Only a small percentage (less than 2%) of the human AFP shows estrogen-binding properties; Belongs to the ALB/AFP/VDB family
162	0.713556	3.97908e-05	P02768	9606.ENSP00000295897	ALB	Serum albumin; Serum albumin, the main protein of plasma, has a good binding capacity for water, Ca(2+), Na(+), K(+), fatty acids, hormones, bilirubin and drugs. Its main function is the regulation of the colloidal osmotic pressure of blood. Major zinc transporter in plasma, typically binds about 80% of all plasma zinc; Belongs to the ALB/AFP/VDB family
163	0.69501	0.0553405	O95980	9606.ENSP00000367202	RECK	Reversion-inducing cysteine-rich protein with Kazal motifs; Negatively regulates matrix metalloproteinase-9 (MMP-9) by suppressing MMP-9 secretion and by direct inhibition of its enzymatic activity. RECK down-regulation by oncogenic signals may facilitate tumor invasion and metastasis. Appears to also regulate MMP-2 and MT1-MMP, which are involved in cancer progression
164	0.693515	0.000175042	P05543	9606.ENSP00000329374	SERPINA7	Thyroxine-binding globulin; Major thyroid hormone transport protein in serum; Belongs to the serpin family
165	0.678742	7.33239e-05	P11940	9606.ENSP00000313007	PABPC1	Polyadenylate-binding protein 1; Binds the poly(A) tail of mRNA, including that of its own transcript. May be involved in cytoplasmic regulatory processes of mRNA metabolism such as pre-mRNA splicing. Its function in translational initiation regulation can either be enhanced by PAIP1 or repressed by PAIP2. Can probably bind to cytoplasmic RNA sequences other than poly(A) in vivo. Involved in tran…
166	0.671554	0.0385358	P48740	9606.ENSP00000296280	MASP1	Mannan binding lectin serine peptidase 1
167	0.655955	2.53721e-05	P61026	9606.ENSP00000264710	RAB10	Ras-related protein Rab-10; The small GTPases Rab are key regulators of intracellular membrane trafficking, from the formation of transport vesicles to their fusion with membranes. Rabs cycle between an inactive GDP-bound form and an active GTP-bound form that is able to recruit to membranes different set of downstream effectors directly responsible for vesicle formation, movement, tethering and …
168	0.651527	0.0150156	O00232	9606.ENSP00000348442	PSMD12	26S proteasome non-ATPase regulatory subunit 12; Component of the 26S proteasome, a multiprotein complex involved in the ATP-dependent degradation of ubiquitinated proteins. This complex plays a key role in the maintenance of protein homeostasis by removing misfolded or damaged proteins, which could impair cellular functions, and by removing proteins whose functions are no longer required. Theref…
169	0.64201	0.00154634	P17980	9606.ENSP00000481029	PSMC3	26S proteasome regulatory subunit 6A; Component of the 26S proteasome, a multiprotein complex involved in the ATP-dependent degradation of ubiquitinated proteins. This complex plays a key role in the maintenance of protein homeostasis by removing misfolded or damaged proteins, which could impair cellular functions, and by removing proteins whose functions are no longer required. Therefore, the pr…
170	0.638517	0.000452587	P14618	9606.ENSP00000320171	PKM	Pyruvate kinase m1/2; Pyruvate kinase PKM; Glycolytic enzyme that catalyzes the transfer of a phosphoryl group from phosphoenolpyruvate (PEP) to ADP, generating ATP. Stimulates POU5F1-mediated transcriptional activation. Plays a general role in caspase independent cell death of tumor cells. The ratio between the highly active tetrameric form and nearly inactive dimeric form determines whether glu…
171	0.592889	3.93225e-05	P04075	9606.ENSP00000378669	ALDOA	Fructose-bisphosphate aldolase A; Plays a key role in glycolysis and gluconeogenesis. In addition, may also function as scaffolding protein (By similarity); Belongs to the class I fructose-bisphosphate aldolase family
172	0.587514	0.000314073	Q8ND61	9606.ENSP00000253697	C3orf20	Uncharacterized protein C3orf20; Chromosome 3 open reading frame 20
173	0.563816	0.00302631	P23526	9606.ENSP00000217426	AHCY	Adenosylhomocysteinase; Adenosylhomocysteine is a competitive inhibitor of S- adenosyl-L-methionine-dependent methyl transferase reactions; therefore adenosylhomocysteinase may play a key role in the control of methylations via regulation of the intracellular concentration of adenosylhomocysteine
174	0.549953	0.00038745	Q08722	9606.ENSP00000355361	CD47	Leukocyte surface antigen CD47; Has a role in both cell adhesion by acting as an adhesion receptor for THBS1 on platelets, and in the modulation of integrins. Plays an important role in memory formation and synaptic plasticity in the hippocampus (By similarity). Receptor for SIRPA, binding to which prevents maturation of immature dendritic cells and inhibits cytokine production by mature dendriti…
175	0.548355	0.000291729	P13639	9606.ENSP00000307940	EEF2	Elongation factor 2; Catalyzes the GTP-dependent ribosomal translocation step during translation elongation. During this step, the ribosome changes from the pre-translocational (PRE) to the post- translocational (POST) state as the newly formed A-site-bound peptidyl-tRNA and P-site-bound deacylated tRNA move to the P and E sites, respectively. Catalyzes the coordinated movement of the two tRNA mo…
176	0.54091	0.00017986	P51149	9606.ENSP00000265062	RAB7A	Ras-related protein Rab-7a; Key regulator in endo-lysosomal trafficking. Governs early-to-late endosomal maturation, microtubule minus-end as well as plus-end directed endosomal migration and positioning, and endosome-lysosome transport through different protein-protein interaction cascades. Plays a central role, not only in endosomal traffic, but also in many other cellular and physiological eve…
177	0.539933	0.0088615	P06733	9606.ENSP00000234590	ENO1	Alpha-enolase; Multifunctional enzyme that, as well as its role in glycolysis, plays a part in various processes such as growth control, hypoxia tolerance and allergic responses. May also function in the intravascular and pericellular fibrinolytic system due to its ability to serve as a receptor and activator of plasminogen on the cell surface of several cell-types such as leukocytes and neurons.…
178	0.530972	0.000150027	P47756	9606.ENSP00000401010	CAPZB	Capping actin protein of muscle z-line beta subunit; F-actin-capping protein subunit beta; F-actin-capping proteins bind in a Ca(2+)-independent manner to the fast growing ends of actin filaments (barbed end) thereby blocking the exchange of subunits at these ends. Unlike other capping proteins (such as gelsolin and severin), these proteins do not sever actin filaments. Plays a role in the regula…
179	0.523674	0.0181832	O43294	9606.ENSP00000378332	TGFB1I1	Transforming growth factor beta-1-induced transcript 1 protein; Functions as a molecular adapter coordinating multiple protein-protein interactions at the focal adhesion complex and in the nucleus. Links various intracellular signaling modules to plasma membrane receptors and regulates the Wnt and TGFB signaling pathways. May also regulate SLC6A3 and SLC6A4 targeting to the plasma membrane hence …
180	0.516641	0.0603626	P28482	9606.ENSP00000215832	MAPK1	Mitogen-activated protein kinase 1; Serine/threonine kinase which acts as an essential component of the MAP kinase signal transduction pathway. MAPK1/ERK2 and MAPK3/ERK1 are the 2 MAPKs which play an important role in the MAPK/ERK cascade. They participate also in a signaling cascade initiated by activated KIT and KITLG/SCF. Depending on the cellular context, the MAPK/ERK cascade mediates diverse…
181	0.505545	0.00012915	Q9H6D7	9606.ENSP00000206474	HAUS4	HAUS augmin-like complex subunit 4; Contributes to mitotic spindle assembly, maintenance of centrosome integrity and completion of cytokinesis as part of the HAUS augmin-like complex
182	0.489486	9.49083e-06	P62937	9606.ENSP00000419425	PPIA	Peptidyl-prolyl cis-trans isomerase A; PPIases accelerate the folding of proteins. It catalyzes the cis-trans isomerization of proline imidic peptide bonds in oligopeptides; Belongs to the cyclophilin-type PPIase family. PPIase A subfamily
183	0.479271	0.0416048	O00299	9606.ENSP00000364935	CLIC1	Chloride intracellular channel protein 1; Can insert into membranes and form chloride ion channels. Channel activity depends on the pH. Membrane insertion seems to be redox-regulated and may occur only under oxydizing conditions. Involved in regulation of the cell cycle
184	0.457973	1.19337e-05	B1AJZ9	9606.ENSP00000351770	FHAD1	Forkhead-associated domain-containing protein 1; Forkhead associated phosphopeptide binding domain 1
185	0.444381	0.0565231	Q6ZMP0	9606.ENSP00000347484	THSD4	Thrombospondin type-1 domain-containing protein 4; Promotes FBN1 matrix assembly. Attenuates TGFB signaling, possibly by accelerating the sequestration of large latent complexes of TGFB or active TGFB by FBN1 microfibril assembly, thereby negatively regulating the expression of TGFB regulatory targets, such as POSTN (By similarity); ADAMTS like
186	0.432696	0.00683199	Q96KP4	9606.ENSP00000325548	CNDP2	Cytosolic non-specific dipeptidase; Hydrolyzes a variety of dipeptides including L-carnosine but has a strong preference for Cys-Gly. Acts as a functional tumor suppressor in gastric cancer via activation of the mitogen-activated protein kinase (MAPK) pathway. An elevated level of CNDP2 activates the p38 and JNK MAPK pathways to induce cell apoptosis, and a lower level of CNDP2 activates the ERK …
187	0.423005	0.0120471	P21926	9606.ENSP00000371958	CD9	CD9 antigen; Involved in platelet activation and aggregation. Regulates paranodal junction formation. Involved in cell adhesion, cell motility and tumor metastasis. Required for sperm-egg fusion; Belongs to the tetraspanin (TM4SF) family
188	0.370749	0.00273638	P02774	9606.ENSP00000421725	GC	Vitamin D-binding protein; Involved in vitamin D transport and storage, scavenging of extracellular G-actin, enhancement of the chemotactic activity of C5 alpha for neutrophils in inflammation and macrophage activation
189	0.365967	0.00015966	B9A064	9606.ENSP00000431254	IGLL5	Immunoglobulin lambda like polypeptide 5; C1-set domain containing
190	0.361442	3.48476e-06	P04406	9606.ENSP00000229239	GAPDH	Glyceraldehyde-3-phosphate dehydrogenase; Has both glyceraldehyde-3-phosphate dehydrogenase and nitrosylase activities, thereby playing a role in glycolysis and nuclear functions, respectively. Participates in nuclear events including transcription, RNA transport, DNA replication and apoptosis. Nuclear functions are probably due to the nitrosylase activity that mediates cysteine S-nitrosylation o…
191	0.359711	0.000103858	P62258	9606.ENSP00000264335	YWHAE	14-3-3 protein epsilon; Adapter protein implicated in the regulation of a large spectrum of both general and specialized signaling pathways. Binds to a large number of partners, usually by recognition of a phosphoserine or phosphothreonine motif. Binding generally results in the modulation of the activity of the binding partner (By similarity). Positively regulates phosphorylated protein HSF1 nuc…
192	0.348103	0.000673641	P50914	9606.ENSP00000379506	RPL14	60S ribosomal protein L14; Component of the large ribosomal subunit; Belongs to the eukaryotic ribosomal protein eL14 family
193	0.268165	0.0577859	P05556	9606.ENSP00000379350	ITGB1	Integrin beta-1; Integrins alpha-1/beta-1, alpha-2/beta-1, alpha-10/beta- 1 and alpha-11/beta-1 are receptors for collagen. Integrins alpha- 1/beta-1 and alpha-2/beta-2 recognize the proline-hydroxylated sequence G-F-P-G-E-R in collagen. Integrins alpha-2/beta-1, alpha- 3/beta-1, alpha-4/beta-1, alpha-5/beta-1, alpha-8/beta-1, alpha- 10/beta-1, alpha-11/beta-1 and alpha-V/beta-1 are receptors for…
194	0.2223	0.000127288	P0C0L4	9606.ENSP00000396688	C4A	Complement c4a (rodgers blood group); Complement C4-A; Non-enzymatic component of C3 and C5 convertases and thus essential for the propagation of the classical complement pathway. Covalently binds to immunoglobulins and immune complexes and enhances the solubilization of immune aggregates and the clearance of IC through CR1 on erythrocytes. C4A isotype is responsible for effective binding to form…
195	0.215586	0.0134287	P62820	9606.ENSP00000387286	RAB1A	RAB1A, member RAS oncogene family; Ras-related protein Rab-1A; The small GTPases Rab are key regulators of intracellular membrane trafficking, from the formation of transport vesicles to their fusion with membranes. Rabs cycle between an inactive GDP-bound form and an active GTP-bound form that is able to recruit to membranes different sets of downstream effectors directly responsible for vesicle…
196	0.174194	0.0198155	Q8NBM4	9606.ENSP00000383911	UBAC2	Ubiquitin-associated domain-containing protein 2; Restricts trafficking of FAF2 from the endoplasmic reticulum to lipid droplets; Rhomboid family
197	0.166669	0.0171566	P09382	9606.ENSP00000215909	LGALS1	Galectin-1; Lectin that binds beta-galactoside and a wide array of complex carbohydrates. Plays a role in regulating apoptosis, cell proliferation and cell differentiation. Inhibits CD45 protein phosphatase activity and therefore the dephosphorylation of Lyn kinase. Strong inducer of T-cell apoptosis; Endogenous ligands
198	0.164145	0.000361048	P60709	9606.ENSP00000349960	ACTB	Actin, cytoplasmic 1; Actins are highly conserved proteins that are involved in various types of cell motility and are ubiquitously expressed in all eukaryotic cells
199	0.140721	0.00504699	P23142	9606.ENSP00000331544	FBLN1	Fibulin-1; Incorporated into fibronectin-containing matrix fibers. May play a role in cell adhesion and migration along protein fibers within the extracellular matrix (ECM). Could be important for certain developmental processes and contribute to the supramolecular organization of ECM architecture, in particular to those of basement membranes. Has been implicated in a role in cellular transformat…
200	-0.146812	0.0572525	P21589	9606.ENSP00000257770	NT5E	5'-nucleotidase; Hydrolyzes extracellular nucleotides into membrane permeable nucleosides. Exhibits AMP-, NAD-, and NMN-nucleosidase activities; Belongs to the 5'-nucleotidase family
201	-0.154544	0.0154858	P61224	9606.ENSP00000250559	RAP1B	Ras-related protein Rap-1b; GTP-binding protein that possesses intrinsic GTPase activity. Contributes to the polarizing activity of KRIT1 and CDH5 in the establishment and maintenance of correct endothelial cell polarity and vascular lumen. Required for the localization of phosphorylated PRKCZ, PARD3 and TIAM1 to the cell junction. Plays a role in the establishment of basal endothelial barrier fu…
202	-0.167832	0.0449798	P29317	9606.ENSP00000351209	EPHA2	Ephrin type-A receptor 2; Receptor tyrosine kinase which binds promiscuously membrane-bound ephrin-A family ligands residing on adjacent cells, leading to contact-dependent bidirectional signaling into neighboring cells. The signaling pathway downstream of the receptor is referred to as forward signaling while the signaling pathway downstream of the ephrin ligand is referred to as reverse signali…
203	-0.253919	0.00694109	P55786	9606.ENSP00000320324	NPEPPS	Puromycin-sensitive aminopeptidase; Aminopeptidase with broad substrate specificity for several peptides. Involved in proteolytic events essential for cell growth and viability. May act as regulator of neuropeptide activity. Plays a role in the antigen-processing pathway for MHC class I molecules. Involved in the N-terminal trimming of cytotoxic T-cell epitope precursors. Digests the poly-Q pepti…
204	-0.285041	0.0158199	P00558	9606.ENSP00000362413	PGK1	Phosphoglycerate kinase 1; In addition to its role as a glycolytic enzyme, it seems that PGK-1 acts as a polymerase alpha cofactor protein (primer recognition protein). May play a role in sperm motility
205	-0.285073	0.000177217	P61163	9606.ENSP00000358921	ACTR1A	Alpha-centractin; Component of a multi-subunit complex involved in microtubule based vesicle motility. It is associated with the centrosome; Actin related proteins
206	-0.295321	1.65962e-05	Q14315	9606.ENSP00000327145	FLNC	Filamin-C; Muscle-specific filamin, which plays a central role in muscle cells, probably by functioning as a large actin-cross- linking protein. May be involved in reorganizing the actin cytoskeleton in response to signaling events, and may also display structural functions at the Z lines in muscle cells. Critical for normal myogenesis and for maintaining the structural integrity of the muscle fi…
207	-0.323744	0.00991479	P59998	9606.ENSP00000388169	ARPC4	Actin-related protein 2/3 complex subunit 4; Functions as actin-binding component of the Arp2/3 complex which is involved in regulation of actin polymerization and together with an activating nucleation-promoting factor (NPF) mediates the formation of branched actin networks. Seems to contact the mother actin filament
208	-0.36602	0.0535962	P19338	9606.ENSP00000318195	NCL	Nucleolin; Nucleolin is the major nucleolar protein of growing eukaryotic cells. It is found associated with intranucleolar chromatin and pre-ribosomal particles. It induces chromatin decondensation by binding to histone H1. It is thought to play a role in pre-rRNA transcription and ribosome assembly. May play a role in the process of transcriptional elongation. Binds RNA oligonucleotides with 5'…
209	-0.404801	0.000651441	P07437	9606.ENSP00000339001	TUBB	Tubulin beta chain; Tubulin is the major constituent of microtubules. It binds two moles of GTP, one at an exchangeable site on the beta chain and one at a non-exchangeable site on the alpha chain; Tubulins
210	-0.429196	0.0169336	P15531	9606.ENSP00000337060	NME1	Nucleoside diphosphate kinase A; Major role in the synthesis of nucleoside triphosphates other than ATP. The ATP gamma phosphate is transferred to the NDP beta phosphate via a ping-pong mechanism, using a phosphorylated active-site intermediate. Possesses nucleoside-diphosphate kinase, serine/threonine-specific protein kinase, geranyl and farnesyl pyrophosphate kinase, histidine protein kinase an…
211	-0.458664	0.00579365	P18206	9606.ENSP00000211998	VCL	Vinculin; Actin filament (F-actin)-binding protein involved in cell-matrix adhesion and cell-cell adhesion. Regulates cell- surface E-cadherin expression and potentiates mechanosensing by the E-cadherin complex. May also play important roles in cell morphology and locomotion; Belongs to the vinculin/alpha-catenin family
212	-0.494126	0.00111307	P78371	9606.ENSP00000299300	CCT2	T-complex protein 1 subunit beta; Molecular chaperone; assists the folding of proteins upon ATP hydrolysis. As part of the BBS/CCT complex may play a role in the assembly of BBSome, a complex involved in ciliogenesis regulating transports vesicles to the cilia. Known to play a role, in vitro, in the folding of actin and tubulin; Chaperonins
213	-0.5572	0.0611075	P48059	9606.ENSP00000446121	LIMS1	LIM and senescent cell antigen-like-containing domain protein 1; Adapter protein in a cytoplasmic complex linking beta- integrins to the actin cytoskeleton, bridges the complex to cell surface receptor tyrosine kinases and growth factor receptors. Involved in the regulation of cell survival, cell proliferation and cell differentiation; LIM domain containing
214	-0.565567	1.54849e-05	P16070	9606.ENSP00000398632	CD44	CD44 antigen; Receptor for hyaluronic acid (HA). Mediates cell-cell and cell-matrix interactions through its affinity for HA, and possibly also through its affinity for other ligands such as osteopontin, collagens, and matrix metalloproteinases (MMPs). Adhesion with HA plays an important role in cell migration, tumor growth and progression. In cancer cells, may play an important role in invadopod…
215	-0.568777	0.00223677	P08865	9606.ENSP00000346067	RPSA	Small subunit ribosomal protein sae; 40S ribosomal protein SA; Required for the assembly and/or stability of the 40S ribosomal subunit. Required for the processing of the 20S rRNA- precursor to mature 18S rRNA in a late step of the maturation of 40S ribosomal subunits. Also functions as a cell surface receptor for laminin. Plays a role in cell adhesion to the basement membrane and in the conseque…
216	-0.578089	0.0120315	P52565	9606.ENSP00000269321	ARHGDIA	Rho GDP-dissociation inhibitor 1; Controls Rho proteins homeostasis. Regulates the GDP/GTP exchange reaction of the Rho proteins by inhibiting the dissociation of GDP from them, and the subsequent binding of GTP to them. Retains Rho proteins such as CDC42, RAC1 and RHOA in an inactive cytosolic pool, regulating their stability and protecting them from degradation. Actively involved in the recycli…
217	-0.60211	0.0171292	P08238	9606.ENSP00000360609	HSP90AB1	Heat shock protein 90 alpha family class b member 1; Heat shock protein HSP 90-beta; Molecular chaperone that promotes the maturation, structural maintenance and proper regulation of specific target proteins involved for instance in cell cycle control and signal transduction. Undergoes a functional cycle that is linked to its ATPase activity. This cycle probably induces conformational changes in …
218	-0.602609	3.18645e-05	Q96N23	9606.ENSP00000431759	C12orf55	Cilia- and flagella-associated protein 54; Required for assembly and function of cilia and flagella
219	-0.616965	0.035372	P62879	9606.ENSP00000305260	GNB2	Guanine nucleotide-binding protein G(I)/G(S)/G(T) subunit beta-2; Guanine nucleotide-binding proteins (G proteins) are involved as a modulator or transducer in various transmembrane signaling systems. The beta and gamma chains are required for the GTPase activity, for replacement of GDP by GTP, and for G protein- effector interaction
220	-0.619328	0.000751323	Q13641	9606.ENSP00000358765	TPBG	Trophoblast glycoprotein; May function as an inhibitor of Wnt/beta-catenin signaling by indirectly interacting with LRP6 and blocking Wnt3a- dependent LRP6 internalization
221	-0.61969	1.75331e-05	P62491	9606.ENSP00000261890	RAB11A	Ras-related protein Rab-11A; The small GTPases Rab are key regulators of intracellular membrane trafficking, from the formation of transport vesicles to their fusion with membranes. Rabs cycle between an inactive GDP-bound form and an active GTP-bound form that is able to recruit to membranes different set of downstream effectors directly responsible for vesicle formation, movement, tethering and…
222	-0.636518	0.0229751	Q6NZI2	9606.ENSP00000349541	PTRF	Polymerase i and transcript release factor; Caveolae-associated protein 1; Plays an important role in caveolae formation and organization. Essential for the formation of caveolae in all tissues. Core component of the CAVIN complex which is essential for recruitment of the complex to the caveolae in presence of calveolin-1 (CAV1). Essential for normal oligomerization of CAV1. Promotes ribosomal tr…
223	-0.636965	0.00399959	Q12884	9606.ENSP00000188790	FAP	Fibroblast activation protein, alpha; Prolyl endopeptidase FAP; Cell surface glycoprotein serine protease that participates in extracellular matrix degradation and involved in many cellular processes including tissue remodeling, fibrosis, wound healing, inflammation and tumor growth. Both plasma membrane and soluble forms exhibit post-proline cleaving endopeptidase activity, with a marked prefere…
224	-0.638914	0.0112476	P35221	9606.ENSP00000304669	CTNNA1	Catenin alpha-1; Associates with the cytoplasmic domain of a variety of cadherins. The association of catenins to cadherins produces a complex which is linked to the actin filament network, and which seems to be of primary importance for cadherins cell-adhesion properties. Can associate with both E- and N-cadherins. Originally believed to be a stable component of E-cadherin/catenin adhesion compl…
225	-0.639019	0.000179639	P62249	9606.ENSP00000251453	RPS16	Small subunit ribosomal protein s16e; Ribosomal protein S16
226	-0.658628	0.0635731	Q15043	9606.ENSP00000352779	SLC39A14	Solute carrier family 39 (zinc transporter), member 14; Zinc transporter ZIP14; Broad-scope metal ion transporter with a preference for zinc uptake. Also mediates cellular uptake of nontransferrin-bound iron; Belongs to the ZIP transporter (TC 2.A.5) family
227	-0.673595	0.0369532	P04792	9606.ENSP00000248553	HSPB1	Heat shock protein family b (small) member 1; Heat shock protein beta-1; Small heat shock protein which functions as a molecular chaperone probably maintaining denatured proteins in a folding- competent state. Plays a role in stress resistance and actin organization. Through its molecular chaperone activity may regulate numerous biological processes including the phosphorylation and the axonal tr…
228	-0.675571	0.00498506	P21333	9606.ENSP00000358866	FLNA	Filamin-A; Promotes orthogonal branching of actin filaments and links actin filaments to membrane glycoproteins. Anchors various transmembrane proteins to the actin cytoskeleton and serves as a scaffold for a wide range of cytoplasmic signaling proteins. Interaction with FLNA may allow neuroblast migration from the ventricular zone into the cortical plate. Tethers cell surface- localized furin, m…
229	-0.681769	0.0432462	P50990	9606.ENSP00000286788	CCT8	T-complex protein 1 subunit theta; Molecular chaperone; assists the folding of proteins upon ATP hydrolysis. As part of the BBS/CCT complex may play a role in the assembly of BBSome, a complex involved in ciliogenesis regulating transports vesicles to the cilia. Known to play a role, in vitro, in the folding of actin and tubulin; Belongs to the TCP-1 chaperonin family
230	-0.68523	0.0452959	P11233	9606.ENSP00000005257	RALA	Ras-related protein Ral-A; Multifunctional GTPase involved in a variety of cellular processes including gene expression, cell migration, cell proliferation, oncogenic transformation and membrane trafficking. Accomplishes its multiple functions by interacting with distinct downstream effectors. Acts as a GTP sensor for GTP-dependent exocytosis of dense core vesicles. The RALA-exocyst complex regul…
231	-0.7102	6.47869e-06	P07237	9606.ENSP00000327801	P4HB	Protein disulfide-isomerase; This multifunctional protein catalyzes the formation, breakage and rearrangement of disulfide bonds. At the cell surface, seems to act as a reductase that cleaves disulfide bonds of proteins attached to the cell. May therefore cause structural modifications of exofacial proteins. Inside the cell, seems to form/rearrange disulfide bonds of nascent proteins. At high con…
232	-0.710411	0.00341648	P62328	9606.ENSP00000370010	TMSB4X	Thymosin beta 4, x-linked; Thymosin beta-4; Plays an important role in the organization of the cytoskeleton (By similarity). Binds to and sequesters actin monomers (G actin) and therefore inhibits actin polymerization
233	-0.712543	0.0187247	P30484	9606.ENSP00000399168	HLA-B	HLA class I histocompatibility antigen, B-7 alpha chain; Involved in the presentation of foreign antigens to the immune system; C1-set domain containing
234	-0.714911	1.75056e-05	P08758	9606.ENSP00000296511	ANXA5	Annexin A5; This protein is an anticoagulant protein that acts as an indirect inhibitor of the thromboplastin-specific complex, which is involved in the blood coagulation cascade; Annexins
235	-0.721582	0.0163006	P55001	9606.ENSP00000364685	MFAP2	Microfibrillar-associated protein 2; Component of the elastin-associated microfibrils; Belongs to the MFAP family
236	-0.729901	7.40354e-07	P17301	9606.ENSP00000296585	ITGA2	Integrin alpha-2; Integrin alpha-2/beta-1 is a receptor for laminin, collagen, collagen C-propeptides, fibronectin and E-cadherin. It recognizes the proline-hydroxylated sequence G-F-P-G-E-R in collagen. It is responsible for adhesion of platelets and other cells to collagens, modulation of collagen and collagenase gene expression, force generation and organization of newly synthesized extracellu…
237	-0.730505	1.64752e-07	P63000	9606.ENSP00000348461	RAC1	Ras-related C3 botulinum toxin substrate 1; Plasma membrane-associated small GTPase which cycles between active GTP-bound and inactive GDP-bound states. In its active state, binds to a variety of effector proteins to regulate cellular responses such as secretory processes, phagocytosis of apoptotic cells, epithelial cell polarization and growth-factor induced formation of membrane ruffles. Rac1 p…
238	-0.743022	0.00467609	P46779	9606.ENSP00000452909	RPL28	60S ribosomal protein L28; Component of the large ribosomal subunit; Belongs to the eukaryotic ribosomal protein eL28 family
239	-0.743388	5.41981e-05	P00338	9606.ENSP00000445175	LDHA	L-lactate dehydrogenase a chain; Lactate dehydrogenase A; Belongs to the LDH/MDH superfamily. LDH family
240	-0.74604	0.00834343	P15121	9606.ENSP00000285930	AKR1B1	Aldose reductase; Catalyzes the NADPH-dependent reduction of a wide variety of carbonyl-containing compounds to their corresponding alcohols with a broad range of catalytic efficiencies; Belongs to the aldo/keto reductase family
241	-0.756028	6.47609e-09	Q14766	9606.ENSP00000386043	LTBP1	Latent-transforming growth factor beta-binding protein 1; May be involved in the assembly, secretion and targeting of TGFB1 to sites at which it is stored and/or activated. May play critical roles in controlling and directing the activity of TGFB1. May have a structural role in the extracellular matrix (ECM); Latent transforming growth factor beta binding proteins
242	-0.756891	4.19335e-07	P23142	9606.ENSP00000331544	FBLN1	Fibulin-1; Incorporated into fibronectin-containing matrix fibers. May play a role in cell adhesion and migration along protein fibers within the extracellular matrix (ECM). Could be important for certain developmental processes and contribute to the supramolecular organization of ECM architecture, in particular to those of basement membranes. Has been implicated in a role in cellular transformat…
243	-0.758942	0.00393989	P48509	9606.ENSP00000380565	CD151	CD151 antigen; Essential for the proper assembly of the glomerular and tubular basement membranes in kidney; Blood group antigens
244	-0.761981	0.00540619	P47755	9606.ENSP00000354947	CAPZA2	Capping actin protein of muscle z-line alpha subunit 2; F-actin-capping protein subunit alpha-2; F-actin-capping proteins bind in a Ca(2+)-independent manner to the fast growing ends of actin filaments (barbed end) thereby blocking the exchange of subunits at these ends. Unlike other capping proteins (such as gelsolin and severin), these proteins do not sever actin filaments
245	-0.782053	0.01405	Q9Y696	9606.ENSP00000363500	CLIC4	Chloride intracellular channel protein 4; Can insert into membranes and form poorly selective ion channels that may also transport chloride ions. Channel activity depends on the pH. Membrane insertion seems to be redox-regulated and may occur only under oxydizing conditions. Promotes cell- surface expression of HRH3. Has alternate cellular functions like a potential role in angiogenesis or in mai…
246	-0.810076	0.0654884	P07900	9606.ENSP00000335153	HSP90AA1	Heat shock protein HSP 90-alpha; Molecular chaperone that promotes the maturation, structural maintenance and proper regulation of specific target proteins involved for instance in cell cycle control and signal transduction. Undergoes a functional cycle that is linked to its ATPase activity which is essential for its chaperone activity. This cycle probably induces conformational changes in the cl…
247	-0.815813	0.00750752	P01024	9606.ENSP00000245907	C3	Complement C3; C3 plays a central role in the activation of the complement system. Its processing by C3 convertase is the central reaction in both classical and alternative complement pathways. After activation C3b can bind covalently, via its reactive thioester, to cell surface carbohydrates or immune aggregates; C3 and PZP like, alpha-2-macroglobulin domain containing
248	-0.818728	0.00706509	P27348	9606.ENSP00000371267	YWHAQ	14-3-3 protein theta; Adapter protein implicated in the regulation of a large spectrum of both general and specialized signaling pathways. Binds to a large number of partners, usually by recognition of a phosphoserine or phosphothreonine motif. Binding generally results in the modulation of the activity of the binding partner. Negatively regulates the kinase activity of PDPK1; Belongs to the 14-3…
249	-0.82754	0.0227315	P61158	9606.ENSP00000263238	ACTR3	Actin-related protein 3; Functions as ATP-binding component of the Arp2/3 complex which is involved in regulation of actin polymerization and together with an activating nucleation-promoting factor (NPF) mediates the formation of branched actin networks. Seems to contact the pointed end of the daughter actin filament. Plays a role in ciliogenesis; Belongs to the actin family. ARP3 subfamily
250	-0.827904	0.0100536	Q9BXJ4	9606.ENSP00000371497	C1QTNF3	Complement C1q tumor necrosis factor-related protein 3; C1q and TNF related 3
251	-0.860991	0.0016778	P48643	9606.ENSP00000280326	CCT5	T-complex protein 1 subunit epsilon; Molecular chaperone; assists the folding of proteins upon ATP hydrolysis. As part of the BBS/CCT complex may play a role in the assembly of BBSome, a complex involved in ciliogenesis regulating transports vesicles to the cilia. Known to play a role, in vitro, in the folding of actin and tubulin; Chaperonins
252	-0.863486	0.00107233	P04899	9606.ENSP00000312999	GNAI2	Guanine nucleotide-binding protein G(i) subunit alpha-2; Guanine nucleotide-binding proteins (G proteins) are involved as modulators or transducers in various transmembrane signaling systems. The G(i) proteins are involved in hormonal regulation of adenylate cyclase: they inhibit the cyclase in response to beta-adrenergic stimuli. May play a role in cell division
253	-0.86937	0.0227575	P53801	9606.ENSP00000328325	PTTG1IP	Pituitary tumor-transforming gene 1 protein-interacting protein; May facilitate PTTG1 nuclear translocation
254	-0.88274	0.0502512	Q8TAD7	9606.ENSP00000448536	C12orf75	Overexpressed in colon carcinoma 1 protein; Chromosome 12 open reading frame 75
255	-0.885405	0.0013694	Q9BSJ8	9606.ENSP00000267113	ESYT1	Extended synaptotagmin-1; Binds glycerophospholipids in a barrel-like domain and may play a role in cellular lipid transport (By similarity). Binds calcium (via the C2 domains) and translocates to sites of contact between the endoplasmic reticulum and the cell membrane in response to increased cytosolic calcium levels. Helps tether the endoplasmic reticulum to the cell membrane and promotes the f…
256	-0.894134	0.0182026	Q9BQE3	9606.ENSP00000301072	TUBA1C	Tubulin alpha-1C chain; Tubulin is the major constituent of microtubules. It binds two moles of GTP, one at an exchangeable site on the beta chain and one at a non-exchangeable site on the alpha chain; Belongs to the tubulin family
257	-0.899027	0.0183864	P00738	9606.ENSP00000348170	HP	Haptoglobin-related protein; Haptoglobin; As a result of hemolysis, hemoglobin is found to accumulate in the kidney and is secreted in the urine. Haptoglobin captures, and combines with free plasma hemoglobin to allow hepatic recycling of heme iron and to prevent kidney damage. Haptoglobin also acts as an Antimicrobial; Antioxidant, has antibacterial activity and plays a role in modulating many a…
258	-0.901375	0.0486731	P08697	9606.ENSP00000321853	SERPINF2	Alpha-2-antiplasmin; Serine protease inhibitor. The major targets of this inhibitor are plasmin and trypsin, but it also inactivates matriptase-3/TMPRSS7 and chymotrypsin; Serpin peptidase inhibitors
259	-0.902632	0.00816303	P04275	9606.ENSP00000261405	VWF	Von Willebrand factor; Important in the maintenance of hemostasis, it promotes adhesion of platelets to the sites of vascular injury by forming a molecular bridge between sub-endothelial collagen matrix and platelet-surface receptor complex GPIb-IX-V. Also acts as a chaperone for coagulation factor VIII, delivering it to the site of injury, stabilizing its heterodimeric structure and protecting i…
260	-0.902906	0.0088759	P14314	9606.ENSP00000466134	PRKCSH	Protein kinase c substrate 80k-h; Glucosidase 2 subunit beta; Regulatory subunit of glucosidase II; EF-hand domain containing
261	-0.909111	0.00052628	O60673	9606.ENSP00000351697	REV3L	REV3 like, DNA directed polymerase zeta catalytic subunit; DNA polymerase zeta catalytic subunit; Catalytic subunit of the DNA polymerase zeta complex, an error-prone polymerase specialized in translesion DNA synthesis (TLS). Lacks an intrinsic 3'-5' exonuclease activity and thus has no proofreading function
262	-0.912389	0.00718909	Q9UHD8	9606.ENSP00000391249	2023-09-09	Septin-9; Filament-forming cytoskeletal GTPase (By similarity). May play a role in cytokinesis (Potential). May play a role in the internalization of 2 intracellular microbial pathogens, Listeria monocytogenes and Shigella flexneri; Belongs to the TRAFAC class TrmE-Era-EngA-EngB-Septin- like GTPase superfamily. Septin GTPase family
263	-0.918188	2.22103e-07	P14625	9606.ENSP00000299767	HSP90B1	Endoplasmin; Molecular chaperone that functions in the processing and transport of secreted proteins. When associated with CNPY3, required for proper folding of Toll-like receptors (By similarity). Functions in endoplasmic reticulum associated degradation (ERAD). Has ATPase activity; Belongs to the heat shock protein 90 family
264	-0.921928	1.56518e-06	P13987	9606.ENSP00000379191	CD59	CD59 glycoprotein; Potent inhibitor of the complement membrane attack complex (MAC) action. Acts by binding to the C8 and/or C9 complements of the assembling MAC, thereby preventing incorporation of the multiple copies of C9 required for complete formation of the osmolytic pore. This inhibitor appears to be species-specific. Involved in signal transduction for T-cell activation complexed to a pro…
265	-0.929593	0.0277711	O75947	9606.ENSP00000301587	ATP5H	ATP synthase subunit d, mitochondrial; Mitochondrial membrane ATP synthase (F(1)F(0) ATP synthase or Complex V) produces ATP from ADP in the presence of a proton gradient across the membrane which is generated by electron transport complexes of the respiratory chain. F-type ATPases consist of two structural domains, F(1) - containing the extramembraneous catalytic core, and F(0) - containing the …
266	-0.937394	0.0325017	Q01082	9606.ENSP00000349259	SPTBN1	Spectrin beta chain, non-erythrocytic 1; Fodrin, which seems to be involved in secretion, interacts with calmodulin in a calcium-dependent manner and is thus candidate for the calcium-dependent movement of the cytoskeleton at the membrane; Pleckstrin homology domain containing
267	-0.940778	0.0038195	Q14393	9606.ENSP00000331831	GAS6	Growth arrest-specific protein 6; Ligand for tyrosine-protein kinase receptors AXL, TYRO3 and MER whose signaling is implicated in cell growth and survival, cell adhesion and cell migration. GAS6/AXL signaling plays a role in various processes such as endothelial cell survival during acidification by preventing apoptosis, optimal cytokine signaling during human natural killer cell development, he…
268	-0.952516	0.00188622	P00488	9606.ENSP00000264870	F13A1	Coagulation factor xiii a1 polypeptide; Coagulation factor XIII A chain; Factor XIII is activated by thrombin and calcium ion to a transglutaminase that catalyzes the formation of gamma-glutamyl- epsilon-lysine cross-links between fibrin chains, thus stabilizing the fibrin clot. Also cross-link alpha-2-plasmin inhibitor, or fibronectin, to the alpha chains of fibrin
269	-0.954278	0.00067097	O95967	9606.ENSP00000309953	EFEMP2	Egf-containing fibulin-like extracellular matrix protein 2; EGF containing fibulin extracellular matrix protein 2; Belongs to the fibulin family
270	-0.971675	0.00504664	P20849	9606.ENSP00000349790	COL9A1	Collagen alpha-1(IX) chain; Structural component of hyaline cartilage and vitreous of the eye; Collagen proteoglycans
271	-0.985866	0.00535152	P13164	9606.ENSP00000386187	IFITM1	Interferon-induced transmembrane protein 1; IFN-induced antiviral protein which inhibits the entry of viruses to the host cell cytoplasm, permitting endocytosis, but preventing subsequent viral fusion and release of viral contents into the cytosol. Active against multiple viruses, including influenza A virus, SARS coronavirus (SARS-CoV), Marburg virus (MARV), Ebola virus (EBOV), Dengue virus (DNV…
272	-0.993672	8.59932e-06	Q10471	9606.ENSP00000355632	GALNT2	Polypeptide N-acetylgalactosaminyltransferase 2; Catalyzes the initial reaction in O-linked oligosaccharide biosynthesis, the transfer of an N-acetyl-D- galactosamine residue to a serine or threonine residue on the protein receptor. Has a broad spectrum of substrates for peptides such as EA2, Muc5AC, Muc1a, Muc1b. Probably involved in O-linked glycosylation of the immunoglobulin A1 (IgA1) hinge r…
273	-0.995947	0.00908946	P35527	9606.ENSP00000246662	KRT9	Keratin, type I cytoskeletal 9; May serve an important special function either in the mature palmar and plantar skin tissue or in the morphogenetic program of the formation of these tissues. Plays a role in keratin filament assembly; Belongs to the intermediate filament family
274	-0.998329	0.0344544	P00352	9606.ENSP00000297785	ALDH1A1	Aldehyde dehydrogenase 1 family member a1; Retinal dehydrogenase 1; Can convert/oxidize retinaldehyde to retinoic acid. Binds free retinal and cellular retinol-binding protein-bound retinal (By similarity). May have a broader specificity and oxidize other aldehydes in vivo
275	-1.00101	0.0363735	P62805	9606.ENSP00000244537	HIST1H4F	Histone cluster 1 H4 family member f; Core component of nucleosome. Nucleosomes wrap and compact DNA into chromatin, limiting DNA accessibility to the cellular machineries which require DNA as a template. Histones thereby play a central role in transcription regulation, DNA repair, DNA replication and chromosomal stability. DNA accessibility is regulated via a complex set of post-translational mo…
276	-1.01493	0.0635109	P08603	9606.ENSP00000356399	CFH	Complement factor H; Factor H functions as a cofactor in the inactivation of C3b by factor I and also increases the rate of dissociation of the C3bBb complex (C3 convertase) and the (C3b)NBB complex (C5 convertase) in the alternative complement pathway
277	-1.02463	0.000209251	P51148	9606.ENSP00000447053	RAB5C	Ras-related protein Rab-5C; Protein transport. Probably involved in vesicular traffic (By similarity); RAB, member RAS oncogene GTPases
278	-1.03008	0.00932244	P02545	9606.ENSP00000357283	LMNA	Prelamin-A/C; Lamins are components of the nuclear lamina, a fibrous layer on the nucleoplasmic side of the inner nuclear membrane, which is thought to provide a framework for the nuclear envelope and may also interact with chromatin. Lamin A and C are present in equal amounts in the lamina of mammals. Plays an important role in nuclear assembly, chromatin organization, nuclear membrane and telom…
279	-1.03074	0.00024018	O60568	9606.ENSP00000223127	PLOD3	Lysyl hydroxylase/galactosyltransferase/glucosyltransferase; Procollagen-lysine,2-oxoglutarate 5-dioxygenase 3; Forms hydroxylysine residues in -Xaa-Lys-Gly- sequences in collagens. These hydroxylysines serve as sites of attachment for carbohydrate units and are essential for the stability of the intermolecular collagen cross-links
280	-1.03291	0.00174273	P39023	9606.ENSP00000346001	RPL3	60S ribosomal protein L3; The L3 protein is a component of the large subunit of cytoplasmic ribosomes; L ribosomal proteins
281	-1.03394	0.00129703	Q9Y240	9606.ENSP00000250340	CLEC11A	C-type lectin domain family 11 member A; Promotes osteogenesis by stimulating the differentiation of mesenchymal progenitors into mature osteoblasts. Important for repair and maintenance of adult bone (By similarity); C-type lectin domain containing
282	-1.03519	1.72902e-05	P15559	9606.ENSP00000319788	NQO1	NAD(P)H dehydrogenase [quinone] 1; The enzyme apparently serves as a quinone reductase in connection with conjugation reactions of hydroquinons involved in detoxification pathways as well as in biosynthetic processes such as the vitamin K-dependent gamma-carboxylation of glutamate residues in prothrombin synthesis; Belongs to the NAD(P)H dehydrogenase (quinone) family
283	-1.03599	0.0037159	P05121	9606.ENSP00000223095	SERPINE1	Plasminogen activator inhibitor 1; Serine protease inhibitor. This inhibitor acts as 'bait' for tissue plasminogen activator, urokinase, protein C and matriptase-3/TMPRSS7. Its rapid interaction with PLAT may function as a major control point in the regulation of fibrinolysis; Serpin peptidase inhibitors
284	-1.04732	4.52301e-07	P04216	9606.ENSP00000284240	THY1	Thy-1 membrane glycoprotein; May play a role in cell-cell or cell-ligand interactions during synaptogenesis and other events in the brain; CD molecules
285	-1.05015	0.000376395	P20962	9606.ENSP00000478828	PTMS	Parathymosin; Parathymosin may mediate immune function by blocking the effect of prothymosin alpha which confers resistance to certain opportunistic infections
286	-1.05168	0.00183158	Q969H8	9606.ENSP00000262947	C19orf10	Myeloid-derived growth factor; Bone marrow-derived monocyte and paracrine-acting protein that promotes cardiac myocyte survival and adaptive angiogenesis for cardiac protection and/or repair after myocardial infarction (MI). Stimulates endothelial cell proliferation through a MAPK1/3-, STAT3- and CCND1-mediated signaling pathway. Inhibits cardiac myocyte apoptosis in a PI3K/AKT-dependent signalin…
287	-1.05356	0.0173743	Q14517	9606.ENSP00000406229	FAT1	Protocadherin Fat 1; Plays an essential role for cellular polarization, directed cell migration and modulating cell-cell contact; Cadherin related
288	-1.06188	0.0206704	Q8WUM4	9606.ENSP00000411825	PDCD6IP	Programmed cell death 6-interacting protein; Multifunctional protein involved in endocytosis, multivesicular body biogenesis, membrane repair, cytokinesis, apoptosis and maintenance of tight junction integrity. Class E VPS protein involved in concentration and sorting of cargo proteins of the multivesicular body (MVB) for incorporation into intralumenal vesicles (ILVs) that are generated by invag…
289	-1.06587	7.50836e-05	P26038	9606.ENSP00000353408	MSN	Moesin; Probably involved in connections of major cytoskeletal structures to the plasma membrane. May inhibit herpes simplex virus 1 infection at an early stage. Plays a role in regulating the proliferation, migration, and adhesion of human lymphoid cells and participates in immunologic synapse formation; FERM domain containing
290	-1.06946	0.023658	P02786	9606.ENSP00000353224	TFRC	Transferrin receptor protein 1; Cellular uptake of iron occurs via receptor-mediated endocytosis of ligand-occupied transferrin receptor into specialized endosomes. Endosomal acidification leads to iron release. The apotransferrin-receptor complex is then recycled to the cell surface with a return to neutral pH and the concomitant loss of affinity of apotransferrin for its receptor. Transferrin r…
291	-1.08175	9.65773e-05	P06756	9606.ENSP00000261023	ITGAV	Integrin alpha-V; The alpha-V (ITGAV) integrins are receptors for vitronectin, cytotactin, fibronectin, fibrinogen, laminin, matrix metalloproteinase-2, osteopontin, osteomodulin, prothrombin, thrombospondin and vWF. They recognize the sequence R-G-D in a wide array of ligands. ITGAV:ITGB3 binds to fractalkine (CX3CL1) and may act as its coreceptor in CX3CR1-dependent fractalkine signaling. ITGAV…
292	-1.08352	0.000139126	P62140	9606.ENSP00000378769	PPP1CB	Serine/threonine-protein phosphatase PP1-beta catalytic subunit; Protein phosphatase that associates with over 200 regulatory proteins to form highly specific holoenzymes which dephosphorylate hundreds of biological targets. Protein phosphatase (PP1) is essential for cell division, it participates in the regulation of glycogen metabolism, muscle contractility and protein synthesis. Involved in re…
293	-1.08695	1.85966e-10	P12109	9606.ENSP00000355180	COL6A1	Collagen alpha-1(VI) chain; Collagen VI acts as a cell-binding protein; Belongs to the type VI collagen family
294	-1.11607	2.93455e-07	P60953	9606.ENSP00000383118	CDC42	Cell division control protein 42 homolog; Plasma membrane-associated small GTPase which cycles between an active GTP-bound and an inactive GDP-bound state. In active state binds to a variety of effector proteins to regulate cellular responses. Involved in epithelial cell polarization processes. Regulates the bipolar attachment of spindle microtubules to kinetochores before chromosome congression …
295	-1.12476	0.0060064	P55209	9606.ENSP00000477538	NAP1L1	Nucleosome assembly protein 1-like 1; May be involved in modulating chromatin formation and contribute to regulation of cell proliferation; Belongs to the nucleosome assembly protein (NAP) family
296	-1.12814	0.0347612	P24593	9606.ENSP00000233813	IGFBP5	Insulin-like growth factor-binding protein 5; IGF-binding proteins prolong the half-life of the IGFs and have been shown to either inhibit or stimulate the growth promoting effects of the IGFs on cell culture. They alter the interaction of IGFs with their cell surface receptors
297	-1.13272	2.41867e-05	P62280	9606.ENSP00000270625	RPS11	Small subunit ribosomal protein s11e; Ribosomal protein S11; Belongs to the universal ribosomal protein uS17 family
298	-1.17567	2.74822e-06	P11166	9606.ENSP00000416293	SLC2A1	Solute carrier family 2, facilitated glucose transporter member 1; Facilitative glucose transporter. This isoform may be responsible for constitutive or basal glucose uptake. Has a very broad substrate specificity; can transport a wide range of aldoses including both pentoses and hexoses; Belongs to the major facilitator superfamily. Sugar transporter (TC 2.A.1.1) family. Glucose transporter subf…
299	-1.17593	0.0065718	Q969P0	9606.ENSP00000357065	IGSF8	Immunoglobulin superfamily, member 8; Immunoglobulin superfamily member 8; May play a key role in diverse functions ascribed to CD81 and CD9 such as oocytes fertilization or hepatitis C virus function. May regulate proliferation and differentiation of keratinocytes. May be a negative regulator of cell motility: suppresses T-cell mobility coordinately with CD81, associates with CD82 to suppress pr…
300	-1.20288	2.16003e-10	O00469	9606.ENSP00000282903	PLOD2	Procollagen-lysine,2-oxoglutarate 5-dioxygenase 2; Forms hydroxylysine residues in -Xaa-Lys-Gly- sequences in collagens. These hydroxylysines serve as sites of attachment for carbohydrate units and are essential for the stability of the intermolecular collagen cross-links
301	-1.2038	6.21806e-08	P35052	9606.ENSP00000264039	GPC1	Glypican-1; Cell surface proteoglycan that bears heparan sulfate. Binds, via the heparan sulfate side chains, alpha-4 (V) collagen and participates in Schwann cell myelination (By similarity). May act as a catalyst in increasing the rate of conversion of prion protein PRPN(C) to PRNP(Sc) via associating (via the heparan sulfate side chains) with both forms of PRPN, targeting them to lipid rafts a…
302	-1.22876	5.15249e-05	Q9NR99	9606.ENSP00000217939	MXRA5	Matrix-remodeling-associated protein 5; In kidney, has anti-inflammatory and anti-fibrotic properties by limiting the induction of chemokines, fibronectin and collagen expression in response to TGB1 and pro-inflammatory stimuli; I-set domain containing
303	-1.24356	0.00182255	Q13509	9606.ENSP00000320295	TUBB3	Tubulin beta-3 chain; Tubulin is the major constituent of microtubules. It binds two moles of GTP, one at an exchangeable site on the beta chain and one at a non-exchangeable site on the alpha chain. TUBB3 plays a critical role in proper axon guidance and mantainance; Belongs to the tubulin family
304	-1.24924	0.0166305	Q06210	9606.ENSP00000349860	GFPT1	Glutamine--fructose-6-phosphate aminotransferase [isomerizing] 1; Controls the flux of glucose into the hexosamine pathway. Most likely involved in regulating the availability of precursors for N- and O-linked glycosylation of proteins. Regulates the circadian expression of clock genes ARNTL/BMAL1 and CRY1
305	-1.27319	6.12349e-07	P21980	9606.ENSP00000355330	TGM2	Protein-glutamine gamma-glutamyltransferase 2; Catalyzes the cross-linking of proteins and the conjugation of polyamines to proteins; Transglutaminases
306	-1.27595	0.00998603	O95782	9606.ENSP00000351926	AP2A1	AP-2 complex subunit alpha-1; Component of the adaptor protein complex 2 (AP-2). Adaptor protein complexes function in protein transport via transport vesicles in different membrane traffic pathways. Adaptor protein complexes are vesicle coat components and appear to be involved in cargo selection and vesicle formation. AP-2 is involved in clathrin-dependent endocytosis in which cargo proteins ar…
307	-1.28028	0.00171838	P07996	9606.ENSP00000260356	THBS1	Thrombospondin-1; Adhesive glycoprotein that mediates cell-to-cell and cell-to-matrix interactions. Binds heparin. May play a role in dentinogenesis and/or maintenance of dentin and dental pulp (By similarity). Ligand for CD36 mediating antiangiogenic properties. Plays a role in ER stress response, via its interaction with the activating transcription factor 6 alpha (ATF6) which produces adaptive…
308	-1.28705	2.96368e-05	P09936	9606.ENSP00000284440	UCHL1	Ubiquitin carboxyl-terminal hydrolase isozyme L1; Ubiquitin-protein hydrolase involved both in the processing of ubiquitin precursors and of ubiquitinated proteins. This enzyme is a thiol protease that recognizes and hydrolyzes a peptide bond at the C-terminal glycine of ubiquitin. Also binds to free monoubiquitin and may prevent its degradation in lysosomes. The homodimer may have ATP-independen…
309	-1.29519	0.000120568	O60763	9606.ENSP00000444850	USO1	General vesicular transport factor p115; General vesicular transport factor required for intercisternal transport in the Golgi stack; it is required for transcytotic fusion and/or subsequent binding of the vesicles to the target membrane. May well act as a vesicular anchor by interacting with the target membrane and holding the vesicular and target membranes in proximity; Armadillo-like helical d…
310	-1.29545	0.00104912	P11169	9606.ENSP00000075120	SLC2A3	Solute carrier family 2, facilitated glucose transporter member 3; Facilitative glucose transporter that can also mediate the uptake of various other monosaccharides across the cell membrane. Mediates the uptake of glucose, 2-deoxyglucose, galactose, mannose, xylose and fucose, and probably also dehydroascorbate. Does not mediate fructose transport; Belongs to the major facilitator superfamily. S…
311	-1.29628	0.00137542	O76061	9606.ENSP00000265087	STC2	Stanniocalcin-2; Has an anti-hypocalcemic action on calcium and phosphate homeostasis; Belongs to the stanniocalcin family
312	-1.29829	0.0763208	P09871	9606.ENSP00000385035	C1S	Complement C1s subcomponent; C1s B chain is a serine protease that combines with C1q and C1r to form C1, the first component of the classical pathway of the complement system. C1r activates C1s so that it can, in turn, activate C2 and C4
313	-1.30123	0.00223521	P61160	9606.ENSP00000367220	ACTR2	Actin-related protein 2; Functions as ATP-binding component of the Arp2/3 complex which is involved in regulation of actin polymerization and together with an activating nucleation-promoting factor (NPF) mediates the formation of branched actin networks. Seems to contact the pointed end of the daughter actin filament
314	-1.31506	0.000622413	P62873	9606.ENSP00000481878	GNB1	Guanine nucleotide-binding protein G(I)/G(S)/G(T) subunit beta-1; Guanine nucleotide-binding proteins (G proteins) are involved as a modulator or transducer in various transmembrane signaling systems. The beta and gamma chains are required for the GTPase activity, for replacement of GDP by GTP, and for G protein- effector interaction
315	-1.31809	0.000645884	P25788	9606.ENSP00000216455	PSMA3	Proteasome subunit alpha type-3; Component of the 20S core proteasome complex involved in the proteolytic degradation of most intracellular proteins. This complex plays numerous essential roles within the cell by associating with different regulatory particles. Associated with two 19S regulatory particles, forms the 26S proteasome and thus participates in the ATP-dependent degradation of ubiquiti…
316	-1.33034	7.98594e-05	P49746	9606.ENSP00000357362	THBS3	Thrombospondin 2/3/4/5; Thrombospondin-3; Adhesive glycoprotein that mediates cell-to-cell and cell-to-matrix interactions. Can bind to fibrinogen, fibronectin, laminin and type V collagen
317	-1.34284	7.07231e-09	P12111	9606.ENSP00000295550	COL6A3	Collagen alpha-3(VI) chain; Collagen VI acts as a cell-binding protein; Collagens
318	-1.38249	1.20449e-05	P01112	9606.ENSP00000407586	HRAS	GTPase HRas; Involved in the activation of Ras protein signal transduction. Ras proteins bind GDP/GTP and possess intrinsic GTPase activity; Belongs to the small GTPase superfamily. Ras family
319	-1.39722	0.000273735	P01130	9606.ENSP00000454071	LDLR	Low-density lipoprotein receptor; Binds LDL, the major cholesterol-carrying lipoprotein of plasma, and transports it into cells by endocytosis. In order to be internalized, the receptor-ligand complexes must first cluster into clathrin-coated pits; Belongs to the LDLR family
320	-1.41186	0.000686429	P80723	9606.ENSP00000319281	BASP1	Brain abundant membrane attached signal protein 1; Belongs to the BASP1 family
321	-1.42939	1.30455e-05	P12107	9606.ENSP00000359114	COL11A1	Collagen alpha-1(XI) chain; May play an important role in fibrillogenesis by controlling lateral growth of collagen II fibrils; Collagens
322	-1.4304	0.00547758	P60174	9606.ENSP00000229270	TPI1	Triosephosphate isomerase (tim); Triosephosphate isomerase 1; Belongs to the triosephosphate isomerase family
323	-1.4513	0.00397121	P33176	9606.ENSP00000307078	KIF5B	Kinesin family member 5b; Kinesin-1 heavy chain; Microtubule-dependent motor required for normal distribution of mitochondria and lysosomes. Can induce formation of neurite-like membrane protrusions in non-neuronal cells in a ZFYVE27-dependent manner (By similarity). Regulates centrosome and nuclear positioning during mitotic entry. During the G2 phase of the cell cycle in a BICD2-dependent manne…
324	-1.46246	0.00297055	Q7L576	9606.ENSP00000481038	CYFIP1	Cytoplasmic FMR1-interacting protein 1; Component of the CYFIP1-EIF4E-FMR1 complex which binds to the mRNA cap and mediates translational repression. In the CYFIP1-EIF4E-FMR1 complex this subunit is an adapter between EIF4E and FMR1. Promotes the translation repression activity of FMR1 in brain probably by mediating its association with EIF4E and mRNA (By similarity). Regulates formation of membr…
325	-1.47385	0.0249035	Q9BY76	9606.ENSP00000301455	ANGPTL4	Angiopoietin-related protein 4; Protein with hypoxia-induced expression in endothelial cells. May act as a regulator of angiogenesis and modulate tumorigenesis. Inhibits proliferation, migration, and tubule formation of endothelial cells and reduces vascular leakage. May exert a protective function on endothelial cells through an endocrine action. It is directly involved in regulating glucose hom…
326	-1.5006	0.00088418	Q07020	9606.ENSP00000447001	RPL18	60S ribosomal protein L18; Component of the large ribosomal subunit; Belongs to the eukaryotic ribosomal protein eL18 family
327	-1.5055	0.00321017	Q16777	9606.ENSP00000332194	HIST2H2AC	Histone cluster 2 h2a family member c; Histone H2A type 2-C; Core component of nucleosome. Nucleosomes wrap and compact DNA into chromatin, limiting DNA accessibility to the cellular machineries which require DNA as a template. Histones thereby play a central role in transcription regulation, DNA repair, DNA replication and chromosomal stability. DNA accessibility is regulated via a complex set o…
328	-1.51502	0.00509076	Q06830	9606.ENSP00000262746	PRDX1	Peroxiredoxin-1; Thiol-specific peroxidase that catalyzes the reduction of hydrogen peroxide and organic hydroperoxides to water and alcohols, respectively. Plays a role in cell protection against oxidative stress by detoxifying peroxides and as sensor of hydrogen peroxide-mediated signaling events. Might participate in the signaling cascades of growth factors and tumor necrosis factor-alpha by r…
329	-1.52827	2.8326e-09	O43854	9606.ENSP00000296591	EDIL3	EGF-like repeat and discoidin I-like domain-containing protein 3; Promotes adhesion of endothelial cells through interaction with the alpha-v/beta-3 integrin receptor. Inhibits formation of vascular-like structures. May be involved in regulation of vascular morphogenesis of remodeling in embryonic development
330	-1.52953	4.16312e-09	P63261	9606.ENSP00000458162	ACTG1	Actin, cytoplasmic 2; Actins are highly conserved proteins that are involved in various types of cell motility and are ubiquitously expressed in all eukaryotic cells; Belongs to the actin family
331	-1.53873	0.0294632	P00736	9606.ENSP00000438615	C1R	Complement C1r subcomponent; C1r B chain is a serine protease that combines with C1q and C1s to form C1, the first component of the classical pathway of the complement system; Belongs to the peptidase S1 family
332	-1.54135	3.96964e-05	O94813	9606.ENSP00000422591	SLIT2	Slit guidance ligand 2; Slit homolog 2 protein; Thought to act as molecular guidance cue in cellular migration, and function appears to be mediated by interaction with roundabout homolog receptors. During neural development involved in axonal navigation at the ventral midline of the neural tube and projection of axons to different regions. SLIT1 and SLIT2 seem to be essential for midline guidance…
333	-1.54592	0.000299329	O15230	9606.ENSP00000252999	LAMA5	Laminin subunit alpha-5; Binding to cells via a high affinity receptor, laminin is thought to mediate the attachment, migration and organization of cells into tissues during embryonic development by interacting with other extracellular matrix components
334	-1.5518	3.26954e-05	P04264	9606.ENSP00000252244	KRT1	Keratin, type II cytoskeletal 1; May regulate the activity of kinases such as PKC and SRC via binding to integrin beta-1 (ITB1) and the receptor of activated protein C kinase 1 (RACK1). In complex with C1QBP is a high affinity receptor for kininogen-1/HMWK; Keratins, type II
335	-1.55705	0.00015009	Q9UBI6	9606.ENSP00000360021	GNG12	Guanine nucleotide-binding protein G(I)/G(S)/G(O) subunit gamma-12; Guanine nucleotide-binding proteins (G proteins) are involved as a modulator or transducer in various transmembrane signaling systems. The beta and gamma chains are required for the GTPase activity, for replacement of GDP by GTP, and for G protein- effector interaction
336	-1.57062	0.00336991	O15143	9606.ENSP00000389631	ARPC1B	Actin-related protein 2/3 complex subunit 1B; Functions as component of the Arp2/3 complex which is involved in regulation of actin polymerization and together with an activating nucleation-promoting factor (NPF) mediates the formation of branched actin networks; Belongs to the WD repeat ARPC1 family
337	-1.58595	1.38889e-06	O00159	9606.ENSP00000352834	MYO1C	Unconventional myosin-Ic; Myosins are actin-based motor molecules with ATPase activity. Unconventional myosins serve in intracellular movements. Their highly divergent tails are presumed to bind to membranous compartments, which would be moved relative to actin filaments. Involved in glucose transporter recycling in response to insulin by regulating movement of intracellular GLUT4-containing vesi…
338	-1.5951	6.05237e-09	P08670	9606.ENSP00000446007	VIM	Vimentin; Vimentins are class-III intermediate filaments found in various non-epithelial cells, especially mesenchymal cells. Vimentin is attached to the nucleus, endoplasmic reticulum, and mitochondria, either laterally or terminally
339	-1.59668	0.0111477	P41250	9606.ENSP00000373918	GARS	Glycine--tRNA ligase; Catalyzes the ligation of glycine to the 3'-end of its cognate tRNA. Also produces diadenosine tetraphosphate (Ap4A), a universal pleiotropic signaling molecule needed for cell regulation pathways, by direct condensation of 2 ATPs; Belongs to the class-II aminoacyl-tRNA synthetase family
340	-1.60025	0.00138075	Q9NS15	9606.ENSP00000301873	LTBP3	Latent-transforming growth factor beta-binding protein 3; May be involved in the assembly, secretion and targeting of TGFB1 to sites at which it is stored and/or activated. May play critical roles in controlling and directing the activity of TGFB1. May have a structural role in the extracellular matrix (ECM); Belongs to the LTBP family
341	-1.6186	0.0171389	Q9UBS4	9606.ENSP00000414398	DNAJB11	DnaJ homolog subfamily B member 11; Serves as a co-chaperone for HSPA5. Binds directly to both unfolded proteins that are substrates for ERAD and nascent unfolded peptide chains, but dissociates from the HSPA5-unfolded protein complex before folding is completed. May help recruiting HSPA5 and other chaperones to the substrate. Stimulates HSPA5 ATPase activity; DNAJ heat shock proteins
342	-1.62953	0.000127475	Q32P28	9606.ENSP00000236040	LEPRE1	Procollagen-proline 3-dioxygenase 1; Prolyl 3-hydroxylase 1; Basement membrane-associated chondroitin sulfate proteoglycan (CSPG). Has prolyl 3-hydroxylase activity catalyzing the post-translational formation of 3-hydroxyproline in -Xaa-Pro- Gly- sequences in collagens, especially types IV and V. May be involved in the secretory pathway of cells. Has growth suppressive activity in fibroblasts
343	-1.6403	0.000573993	P62753	9606.ENSP00000369757	RPS6	40S ribosomal protein S6; May play an important role in controlling cell growth and proliferation through the selective translation of particular classes of mRNA; S ribosomal proteins
344	-1.67051	0.00109626	P31939	9606.ENSP00000236959	ATIC	5-aminoimidazole-4-carboxamide ribonucleotide formyltransferase/IMP cyclohydrolase; Bifunctional purine biosynthesis protein PURH; Bifunctional enzyme that catalyzes 2 steps in purine biosynthesis; Belongs to the PurH family
345	-1.67349	0.00534803	Q08380	9606.ENSP00000262776	LGALS3BP	Galectin-3-binding protein; Promotes integrin-mediated cell adhesion. May stimulate host defense against viruses and tumor cells; BTB domain containing
346	-1.67391	7.77909e-06	Q9BVC6	9606.ENSP00000227525	TMEM109	Transmembrane protein 109; May mediate cellular response to DNA damage by protecting against ultraviolet C-induced cell death. Can form voltage-gated calcium and potassium channels in vitro (By similarity)
347	-1.71053	4.56007e-07	P40227	9606.ENSP00000275603	CCT6A	T-complex protein 1 subunit zeta; Molecular chaperone; assists the folding of proteins upon ATP hydrolysis. Known to play a role, in vitro, in the folding of actin and tubulin; Belongs to the TCP-1 chaperonin family
348	-1.72861	3.87349e-06	P13726	9606.ENSP00000334145	F3	Coagulation factor iii (tissue factor); Tissue factor; Initiates blood coagulation by forming a complex with circulating factor VII or VIIa. The [TF:VIIa] complex activates factors IX or X by specific limited protolysis. TF plays a role in normal hemostasis by initiating the cell-surface assembly and propagation of the coagulation protease cascade
349	-1.7388	0.00379271	P52823	9606.ENSP00000290271	STC1	Stanniocalcin-1; Stimulates renal phosphate reabsorption, and could therefore prevent hypercalcemia
350	-1.76119	7.95817e-06	P17812	9606.ENSP00000361704	CTPS1	CTP synthase 1; This enzyme is involved in the de novo synthesis of CTP, a precursor of DNA, RNA and phospholipids. Catalyzes the ATP- dependent amination of UTP to CTP with either L-glutamine or ammonia as a source of nitrogen. This enzyme and its product, CTP, play a crucial role in the proliferation of activated lymphocytes and therefore in immunity; Glutamine amidotransferase like class 1 dom…
351	-1.77638	0.0211432	P49327	9606.ENSP00000304592	FASN	Fatty acid synthase; Fatty acid synthetase catalyzes the formation of long- chain fatty acids from acetyl-CoA, malonyl-CoA and NADPH. This multifunctional protein has 7 catalytic activities and an acyl carrier protein; Seven-beta-strand methyltransferase motif containing
352	-1.7862	1.31907e-06	P04083	9606.ENSP00000366109	ANXA1	Annexin A1; Plays important roles in the innate immune response as effector of glucocorticoid-mediated responses and regulator of the inflammatory process. Has anti-inflammatory activity. Plays a role in glucocorticoid-mediated down- regulation of the early phase of the inflammatory response (By similarity). Promotes resolution of inflammation and wound healing. Functions at least in part by acti…
353	-1.78883	5.1903e-07	Q99536	9606.ENSP00000347872	VAT1	Synaptic vesicle membrane protein VAT-1 homolog; Possesses ATPase activity (By similarity). Plays a part in calcium-regulated keratinocyte activation in epidermal repair mechanisms. Has no effect on cell proliferation. Negatively regulates mitochondrial fusion in cooperation with mitofusin proteins (MFN1-2)
354	-1.80384	0.00173188	P13073	9606.ENSP00000457513	COX4I1	Cytochrome c oxidase subunit 4 isoform 1, mitochondrial; This protein is one of the nuclear-coded polypeptide chains of cytochrome c oxidase, the terminal oxidase in mitochondrial electron transport
355	-1.81236	0.00854488	P08253	9606.ENSP00000219070	MMP2	Matrix metalloproteinase-2 (gelatinase a); 72 kDa type IV collagenase; Ubiquitinous metalloproteinase that is involved in diverse functions such as remodeling of the vasculature, angiogenesis, tissue repair, tumor invasion, inflammation, and atherosclerotic plaque rupture. As well as degrading extracellular matrix proteins, can also act on several nonmatrix proteins such as big endothelial 1 and …
356	-1.81687	0.0160626	O00560	9606.ENSP00000260130	SDCBP	Syntenin-1; Multifunctional adapter protein involved in diverse array of functions including trafficking of transmembrane proteins, neuro and immunomodulation, exosome biogenesis, and tumorigenesis. Positively regulates TGFB1- mediated SMAD2/3 activation and TGFB1-induced epithelial-to- mesenchymal transition (EMT) and cell migration in various cell types. May increase TGFB1 signaling by enhancin…
357	-1.81837	0.0584623	P06748	9606.ENSP00000296930	NPM1	Nucleophosmin; Involved in diverse cellular processes such as ribosome biogenesis, centrosome duplication, protein chaperoning, histone assembly, cell proliferation, and regulation of tumor suppressors p53/TP53 and ARF. Binds ribosome presumably to drive ribosome nuclear export. Associated with nucleolar ribonucleoprotein structures and bind single-stranded nucleic acids. Acts as a chaperonin for…
358	-1.83395	0.011362	P31946	9606.ENSP00000361930	YWHAB	14-3-3 protein beta/alpha; Adapter protein implicated in the regulation of a large spectrum of both general and specialized signaling pathways. Binds to a large number of partners, usually by recognition of a phosphoserine or phosphothreonine motif. Binding generally results in the modulation of the activity of the binding partner. Negative regulator of osteogenesis. Blocks the nuclear translocat…
359	-1.84602	0.00215118	Q15019	9606.ENSP00000479861	2023-09-02	Septin-2; Filament-forming cytoskeletal GTPase. Forms a filamentous structure with SEPT12, SEPT6, SEPT2 and probably SEPT4 at the sperm annulus which is required for the structural integrity and motility of the sperm tail during postmeiotic differentiation. Required for normal organization of the actin cytoskeleton. Plays a role in the biogenesis of polarized columnar-shaped epithelium by maintai…
360	-1.84763	1.81434e-06	P35442	9606.ENSP00000355751	THBS2	Thrombospondin 2/3/4/5; Thrombospondin-2; Adhesive glycoprotein that mediates cell-to-cell and cell-to-matrix interactions. Ligand for CD36 mediating antiangiogenic properties
361	-1.87152	2.3055e-06	P53396	9606.ENSP00000253792	ACLY	ATP-citrate synthase; ATP-citrate synthase is the primary enzyme responsible for the synthesis of cytosolic acetyl-CoA in many tissues. Has a central role in de novo lipid synthesis. In nervous tissue it may be involved in the biosynthesis of acetylcholine; In the N-terminal section; belongs to the succinate/malate CoA ligase beta subunit family
362	-1.88026	5.35326e-05	P08648	9606.ENSP00000293379	ITGA5	Integrin alpha-5; Integrin alpha-5/beta-1 is a receptor for fibronectin and fibrinogen. It recognizes the sequence R-G-D in its ligands. ITGA5:ITGB1 binds to PLA2G2A via a site (site 2) which is distinct from the classical ligand-binding site (site 1) and this induces integrin conformational changes and enhanced ligand binding to site 1. ITGA5:ITGB1 acts as a receptor for fibrillin-1 (FBN1) and m…
363	-1.8985	4.33671e-05	P05106	9606.ENSP00000452786	ITGB3	Integrin beta-3; Integrin alpha-V/beta-3 (ITGAV:ITGB3) is a receptor for cytotactin, fibronectin, laminin, matrix metalloproteinase-2, osteopontin, osteomodulin, prothrombin, thrombospondin, vitronectin and von Willebrand factor. Integrin alpha-IIb/beta-3 (ITGA2B:ITGB3) is a receptor for fibronectin, fibrinogen, plasminogen, prothrombin, thrombospondin and vitronectin. Integrins alpha-IIb/beta-3 …
364	-1.90223	1.57428e-05	Q02809	9606.ENSP00000196061	PLOD1	Procollagen-lysine,2-oxoglutarate 5-dioxygenase 1; Part of a complex composed of PLOD1, P3H3 and P3H4 that catalyzes hydroxylation of lysine residues in collagen alpha chains and is required for normal assembly and cross-linkling of collagen fibrils (By similarity). Forms hydroxylysine residues in -Xaa-Lys-Gly- sequences in collagens. These hydroxylysines serve as sites of attachment for carbohyd…
365	-1.92414	0.000496163	P13674	9606.ENSP00000263556	P4HA1	Prolyl 4-hydroxylase subunit alpha-1; Catalyzes the post-translational formation of 4- hydroxyproline in -Xaa-Pro-Gly- sequences in collagens and other proteins; Belongs to the P4HA family
366	-1.94441	0.00394259	P27105	9606.ENSP00000286713	STOM	Erythrocyte band 7 integral membrane protein; Regulates ion channel activity and transmembrane ion transport. Regulates ASIC2 and ASIC3 channel activity; Belongs to the band 7/mec-2 family
367	-1.94688	3.97145e-08	P55884	9606.ENSP00000354125	EIF3B	Eukaryotic translation initiation factor 3 subunit B; RNA-binding component of the eukaryotic translation initiation factor 3 (eIF-3) complex, which is required for several steps in the initiation of protein synthesis. The eIF-3 complex associates with the 40S ribosome and facilitates the recruitment of eIF-1, eIF-1A, eIF-2:GTP:methionyl-tRNAi and eIF-5 to form the 43S pre-initiation complex (43S…
368	-1.94935	0.00296609	P00533	9606.ENSP00000275493	EGFR	Epidermal growth factor receptor; Receptor tyrosine kinase binding ligands of the EGF family and activating several signaling cascades to convert extracellular cues into appropriate cellular responses. Known ligands include EGF, TGFA/TGF-alpha, amphiregulin, epigen/EPGN, BTC/betacellulin, epiregulin/EREG and HBEGF/heparin-binding EGF. Ligand binding triggers receptor homo- and/or heterodimerizati…
369	-1.958	0.000673081	Q86Y38	9606.ENSP00000261381	XYLT1	Xylosyltransferase 1; Catalyzes the first step in biosynthesis of glycosaminoglycan. Transfers D-xylose from UDP-D-xylose to specific serine residues of the core protein. Initial enzyme in the biosynthesis of chondroitin sulfate and dermatan sulfate proteoglycans in fibroblasts and chondrocytes; Belongs to the glycosyltransferase 14 family. XylT subfamily
370	-1.97949	4.21463e-08	P17813	9606.ENSP00000362299	ENG	Endoglin; Vascular endothelium glycoprotein that plays an important role in the regulation of angiogenesis. Required for normal structure and integrity of adult vasculature. Regulates the migration of vascular endothelial cells. Required for normal extraembryonic angiogenesis and for embryonic heart development (By similarity). May play a critical role in the binding of endothelial cells to integ…
371	-1.98321	2.35922e-08	Q14764	9606.ENSP00000378760	MVP	Major vault protein; Required for normal vault structure. Vaults are multi- subunit structures that may act as scaffolds for proteins involved in signal transduction. Vaults may also play a role in nucleo- cytoplasmic transport. Down-regulates IFNG-mediated STAT1 signaling and subsequent activation of JAK. Down-regulates SRC activity and signaling through MAP kinases
372	-1.99243	1.65656e-10	P12110	9606.ENSP00000300527	COL6A2	Collagen alpha-2(VI) chain; Collagen VI acts as a cell-binding protein; Collagens
373	-1.99651	6.40785e-08	O60687	9606.ENSP00000362095	SRPX2	Sushi repeat-containing protein SRPX2; Acts as a ligand for the urokinase plasminogen activator surface receptor. Plays a role in angiogenesis by inducing endothelial cell migration and the formation of vascular network (cords). Involved in cellular migration and adhesion. Increases the phosphorylation levels of FAK. Interacts with and increases the mitogenic activity of HGF. Promotes synapse for…
374	-2.01303	0.000570653	P55268	9606.ENSP00000388325	LAMB2	Laminin subunit beta-2; Binding to cells via a high affinity receptor, laminin is thought to mediate the attachment, migration and organization of cells into tissues during embryonic development by interacting with other extracellular matrix components
375	-2.02516	9.52241e-08	P07355	9606.ENSP00000346032	ANXA2	Annexin A2; Calcium-regulated membrane-binding protein whose affinity for calcium is greatly enhanced by anionic phospholipids. It binds two calcium ions with high affinity. May be involved in heat-stress response. Inhibits PCSK9-enhanced LDLR degradation, probably reduces PCSK9 protein levels via a translational mechanism but also competes with LDLR for binding with PCSK9; Belongs to the annexin…
376	-2.04619	0.000138106	P22314	9606.ENSP00000338413	UBA1	Ubiquitin-like modifier-activating enzyme 1; Catalyzes the first step in ubiquitin conjugation to mark cellular proteins for degradation through the ubiquitin- proteasome system. Activates ubiquitin by first adenylating its C-terminal glycine residue with ATP, and thereafter linking this residue to the side chain of a cysteine residue in E1, yielding a ubiquitin-E1 thioester and free AMP. Essenti…
377	-2.05514	0.000774634	Q13308	9606.ENSP00000418754	PTK7	Inactive tyrosine-protein kinase 7; Inactive tyrosine kinase involved in Wnt signaling pathway. Component of both the non-canonical (also known as the Wnt/planar cell polarity signaling) and the canonical Wnt signaling pathway. Functions in cell adhesion, cell migration, cell polarity, proliferation, actin cytoskeleton reorganization and apoptosis. Has a role in embryogenesis, epithelial tissue o…
378	-2.0558	6.2094e-06	P24043	9606.ENSP00000400365	LAMA2	Laminin subunit alpha-2; Binding to cells via a high affinity receptor, laminin is thought to mediate the attachment, migration and organization of cells into tissues during embryonic development by interacting with other extracellular matrix components
379	-2.05899	5.39689e-05	P13612	9606.ENSP00000380227	ITGA4	Integrin alpha-4; Integrins alpha-4/beta-1 (VLA-4) and alpha-4/beta-7 are receptors for fibronectin. They recognize one or more domains within the alternatively spliced CS-1 and CS-5 regions of fibronectin. They are also receptors for VCAM1. Integrin alpha- 4/beta-1 recognizes the sequence Q-I-D-S in VCAM1. Integrin alpha- 4/beta-7 is also a receptor for MADCAM1. It recognizes the sequence L-D-T …
380	-2.08146	0.0045601	Q99715	9606.ENSP00000325146	COL12A1	Collagen alpha-1(XII) chain; Type XII collagen interacts with type I collagen- containing fibrils, the COL1 domain could be associated with the surface of the fibrils, and the COL2 and NC3 domains may be localized in the perifibrillar matrix; Belongs to the fibril-associated collagens with interrupted helices (FACIT) family
381	-2.08697	5.84428e-06	P78509	9606.ENSP00000392423	RELN	Reelin; Extracellular matrix serine protease that plays a role in layering of neurons in the cerebral cortex and cerebellum. Regulates microtubule function in neurons and neuronal migration. Affects migration of sympathetic preganglionic neurons in the spinal cord, where it seems to act as a barrier to neuronal migration. Enzymatic activity is important for the modulation of cell adhesion. Bindin…
382	-2.10204	1.23645e-10	P08133	9606.ENSP00000346550	ANXA6	Annexin A6; May associate with CD21. May regulate the release of Ca(2+) from intracellular stores; Annexins
383	-2.10589	2.77667e-06	P50454	9606.ENSP00000434412	SERPINH1	Serpin H1; Binds specifically to collagen. Could be involved as a chaperone in the biosynthetic pathway of collagen; Serpin peptidase inhibitors
384	-2.10859	5.46433e-06	P49368	9606.ENSP00000295688	CCT3	T-complex protein 1 subunit gamma; Molecular chaperone; assists the folding of proteins upon ATP hydrolysis. As part of the BBS/CCT complex may play a role in the assembly of BBSome, a complex involved in ciliogenesis regulating transports vesicles to the cilia. Known to play a role, in vitro, in the folding of actin and tubulin; Chaperonins
385	-2.11353	1.05411e-06	P08727	9606.ENSP00000355124	KRT19	Keratin, type I cytoskeletal 19; Involved in the organization of myofibers. Together with KRT8, helps to link the contractile apparatus to dystrophin at the costameres of striated muscle; Keratins, type I
386	-2.11741	0.000229116	P11279	9606.ENSP00000333298	LAMP1	Lysosome-associated membrane glycoprotein 1; Presents carbohydrate ligands to selectins. Also implicated in tumor cell metastasis; CD molecules
387	-2.11757	1.34049e-05	Q9NZN4	9606.ENSP00000263277	EHD2	EH domain-containing protein 2; ATP- and membrane-binding protein that controls membrane reorganization/tubulation upon ATP hydrolysis (By similarity). Plays a role in membrane trafficking between the plasma membrane and endosomes. Important for the internalization of GLUT4. Required for fusion of myoblasts to skeletal muscle myotubes. Required for normal translocation of FER1L5 to the plasma mem…
388	-2.15147	7.08499e-08	P21399	9606.ENSP00000309477	ACO1	Cytoplasmic aconitate hydratase; Iron sensor. Binds a 4Fe-4S cluster and functions as aconitase when cellular iron levels are high. Functions as mRNA binding protein that regulates uptake, sequestration and utilization of iron when cellular iron levels are low. Binds to iron-responsive elements (IRES) in target mRNA species when iron levels are low. Binding of a 4Fe-4S cluster precludes RNA bindi…
389	-2.15208	0.0055645	Q15063	9606.ENSP00000369071	POSTN	Periostin; Induces cell attachment and spreading and plays a role in cell adhesion. Enhances incorporation of BMP1 in the fibronectin matrix of connective tissues, and subsequent proteolytic activation of lysyl oxidase LOX (By similarity); Gla domain containing
390	-2.15268	3.27028e-05	P53621	9606.ENSP00000357048	COPA	Coatomer subunit alpha; The coatomer is a cytosolic protein complex that binds to dilysine motifs and reversibly associates with Golgi non- clathrin-coated vesicles, which further mediate biosynthetic protein transport from the ER, via the Golgi up to the trans Golgi network. Coatomer complex is required for budding from Golgi membranes, and is essential for the retrograde Golgi-to-ER transport o…
391	-2.15753	0.00393377	Q13813	9606.ENSP00000361824	SPTAN1	Spectrin alpha chain, non-erythrocytic 1; Fodrin, which seems to be involved in secretion, interacts with calmodulin in a calcium-dependent manner and is thus candidate for the calcium-dependent movement of the cytoskeleton at the membrane; EF-hand domain containing
392	-2.15808	0.00789795	Q02388	9606.ENSP00000332371	COL7A1	Collagen alpha-1(VII) chain; Stratified squamous epithelial basement membrane protein that forms anchoring fibrils which may contribute to epithelial basement membrane organization and adherence by interacting with extracellular matrix (ECM) proteins such as type IV collagen; Collagens
393	-2.15811	1.19473e-05	P25705	9606.ENSP00000381736	ATP5A1	ATP synthase subunit alpha, mitochondrial; Mitochondrial membrane ATP synthase (F(1)F(0) ATP synthase or Complex V) produces ATP from ADP in the presence of a proton gradient across the membrane which is generated by electron transport complexes of the respiratory chain. F-type ATPases consist of two structural domains, F(1) - containing the extramembraneous catalytic core, and F(0) - containing …
394	-2.15836	1.09126e-07	P35555	9606.ENSP00000325527	FBN1	Fibrillin-1; Fibrillin-1: Structural component of the 10-12 nm diameter microfibrils of the extracellular matrix, which conveys both structural and regulatory properties to load-bearing connective tissues. Fibrillin-1- containing microfibrils provide long-term force bearing structural support. In tissues such as the lung, blood vessels and skin, microfibrils form the periphery of the elastic fibe…
395	-2.16719	5.64915e-08	P23284	9606.ENSP00000300026	PPIB	Peptidyl-prolyl cis-trans isomerase B; PPIases accelerate the folding of proteins. It catalyzes the cis-trans isomerization of proline imidic peptide bonds in oligopeptides; Cyclophilin peptidylprolyl isomerases
396	-2.17827	0.000172678	O15427	9606.ENSP00000463978	SLC16A3	Mfs transporter, mct family, solute carrier family 16 (monocarboxylic acid transporters), member 3; Monocarboxylate transporter 4; Proton-linked monocarboxylate transporter. Catalyzes the rapid transport across the plasma membrane of many monocarboxylates such as lactate, pyruvate, branched-chain oxo acids derived from leucine, valine and isoleucine, and the ketone bodies acetoacetate, beta-hydro…
397	-2.1799	9.29828e-07	P12814	9606.ENSP00000377941	ACTN1	Alpha-actinin-1; F-actin cross-linking protein which is thought to anchor actin to a variety of intracellular structures. This is a bundling protein; Belongs to the alpha-actinin family
398	-2.18705	8.15096e-10	Q04941	9606.ENSP00000365505	PLP2	Proteolipid protein 2; May play a role in cell differentiation in the intestinal epithelium
399	-2.19215	0.0180667	Q9NVM1	9606.ENSP00000270824	EVA1B	Protein eva-1 homolog b; Eva-1 homolog B; Belongs to the EVA1 family
400	-2.23089	0.0518269	Q01813	9606.ENSP00000370517	PFKP	ATP-dependent 6-phosphofructokinase, platelet type; Catalyzes the phosphorylation of D-fructose 6-phosphate to fructose 1,6-bisphosphate by ATP, the first committing step of glycolysis; Belongs to the phosphofructokinase type A (PFKA) family. ATP-dependent PFK group I subfamily. Eukaryotic two domain clade "E" sub-subfamily
401	-2.23844	0.000885824	P84243	9606.ENSP00000254810	H3F3B	H3 histone, family 3B (H3.3B); Variant histone H3 which replaces conventional H3 in a wide range of nucleosomes in active genes. Constitutes the predominant form of histone H3 in non-dividing cells and is incorporated into chromatin independently of DNA synthesis. Deposited at sites of nucleosomal displacement throughout transcribed genes, suggesting that it represents an epigenetic imprint of tr…
402	-2.24909	2.01398e-06	P05787	9606.ENSP00000449404	KRT8	Keratin, type II cytoskeletal 8; Together with KRT19, helps to link the contractile apparatus to dystrophin at the costameres of striated muscle; Keratins, type II
403	-2.26167	5.01934e-08	O43852	9606.ENSP00000438248	CALU	Calumenin; Involved in regulation of vitamin K-dependent carboxylation of multiple N-terminal glutamate residues. Seems to inhibit gamma-carboxylase GGCX. Binds 7 calcium ions with a low affinity (By similarity); Belongs to the CREC family
404	-2.26605	0.000412753	Q99832	9606.ENSP00000258091	CCT7	T-complex protein 1 subunit eta; Molecular chaperone; assists the folding of proteins upon ATP hydrolysis. Known to play a role, in vitro, in the folding of actin and tubulin (By similarity); Chaperonins
405	-2.27784	9.91309e-06	P01137	9606.ENSP00000221930	TGFB1	Transforming growth factor beta-1; Multifunctional protein that controls proliferation, differentiation and other functions in many cell types. Many cells synthesize TGFB1 and have specific receptors for it. It positively and negatively regulates many other growth factors. It plays an important role in bone remodeling as it is a potent stimulator of osteoblastic bone formation, causing chemotaxis…
406	-2.28765	0.000214956	Q4LDE5	9606.ENSP00000384917	SVEP1	Sushi, von Willebrand factor type A, EGF and pentraxin domain-containing protein 1; May play a role in the cell attachment process; Sushi domain containing
407	-2.28885	5.95027e-08	Q99996	9606.ENSP00000348573	AKAP9	A-kinase anchor protein 9; Scaffolding protein that assembles several protein kinases and phosphatases on the centrosome and Golgi apparatus. Required to maintain the integrity of the Golgi apparatus. Recruited to the Golgi apparatus by GM130/GOLGA2 and is required for microtubule nucleation at the cis-side of the Golgi apparatus. Required for association of the centrosomes with the poles of the …
408	-2.32547	4.03548e-05	Q14204	9606.ENSP00000348965	DYNC1H1	Cytoplasmic dynein 1 heavy chain 1; Cytoplasmic dynein 1 acts as a motor for the intracellular retrograde motility of vesicles and organelles along microtubules. Dynein has ATPase activity; the force-producing power stroke is thought to occur on release of ADP. Plays a role in mitotic spindle assembly and metaphase plate congression; Belongs to the dynein heavy chain family
409	-2.3293	4.74051e-07	Q9NQC3	9606.ENSP00000337838	RTN4	Reticulon-4; Developmental neurite growth regulatory factor with a role as a negative regulator of axon-axon adhesion and growth, and as a facilitator of neurite branching. Regulates neurite fasciculation, branching and extension in the developing nervous system. Involved in down-regulation of growth, stabilization of wiring and restriction of plasticity in the adult CNS. Regulates the radial mig…
410	-2.35513	3.59036e-07	P02462	9606.ENSP00000364979	COL4A1	Collagen alpha-1(IV) chain; Type IV collagen is the major structural component of glomerular basement membranes (GBM), forming a 'chicken-wire' meshwork together with laminins, proteoglycans and entactin/nidogen
411	-2.36846	1.05745e-07	P05023	9606.ENSP00000445306	ATP1A1	Sodium/potassium-transporting ATPase subunit alpha-1; This is the catalytic component of the active enzyme, which catalyzes the hydrolysis of ATP coupled with the exchange of sodium and potassium ions across the plasma membrane. This action creates the electrochemical gradient of sodium and potassium ions, providing the energy for active transport of various nutrients; ATPase Na+/K+ transporting …
412	-2.36948	0.000340065	P15880	9606.ENSP00000341885	RPS2	Small subunit ribosomal protein s2e; Ribosomal protein S2
413	-2.40521	1.59501e-09	P02751	9606.ENSP00000346839	FN1	Fibronectin 1; Fibronectin type III domain containing; Endogenous ligands
414	-2.42077	0.000745645	Q9H4M9	9606.ENSP00000479153	EHD1	EH domain-containing protein 1; ATP- and membrane-binding protein that controls membrane reorganization/tubulation upon ATP hydrolysis. In vitro causes vesiculation of endocytic membranes. Acts in early endocytic membrane fusion and membrane trafficking of recycling endosomes. Recruited to endosomal membranes upon nerve growth factor stimulation, indirectly regulates neurite outgrowth (By similar…
415	-2.44209	6.24487e-09	P35613	9606.ENSP00000333769	BSG	Basigin; Plays an important role in targeting the monocarboxylate transporters SLC16A1, SLC16A3, SLC16A8 and SLC16A11 to the plasma membrane. Plays pivotal roles in spermatogenesis, embryo implantation, neural network formation and tumor progression. Stimulates adjacent fibroblasts to produce matrix metalloproteinases (MMPS). Seems to be a receptor for oligomannosidic glycans. In vitro, promotes …
416	-2.44781	1.63206e-07	Q9UBG0	9606.ENSP00000307513	MRC2	C-type mannose receptor 2; May play a role as endocytotic lectin receptor displaying calcium-dependent lectin activity. Internalizes glycosylated ligands from the extracellular space for release in an endosomal compartment via clathrin-mediated endocytosis. May be involved in plasminogen activation system controlling the extracellular level of PLAUR/PLAU, and thus may regulate protease activity a…
417	-2.45142	2.18417e-06	P05452	9606.ENSP00000296130	CLEC3B	Tetranectin; Tetranectin binds to plasminogen and to isolated kringle 4. May be involved in the packaging of molecules destined for exocytosis; C-type lectin domain containing
418	-2.45726	0.0249711	Q02878	9606.ENSP00000403172	RPL6	60S ribosomal protein L6; Component of the large ribosomal subunit
419	-2.46207	0.00272314	Q01650	9606.ENSP00000261622	SLC7A5	Large neutral amino acids transporter small subunit 1; Sodium-independent, high-affinity transport of large neutral amino acids such as phenylalanine, tyrosine, leucine, arginine and tryptophan, when associated with SLC3A2/4F2hc. Involved in cellular amino acid uptake. Acts as an amino acid exchanger. Involved in the transport of L-DOPA across the blood- brain barrier, and that of thyroid hormone…
420	-2.46958	1.18358e-10	P08123	9606.ENSP00000297268	COL1A2	Collagen alpha-2(I) chain; Type I collagen is a member of group I collagen (fibrillar forming collagen); Belongs to the fibrillar collagen family
421	-2.50415	3.47113e-05	Q9GZM7	9606.ENSP00000271064	TINAGL1	Tubulointerstitial nephritis antigen-like; May be implicated in the adrenocortical zonation and in mechanisms for repressing the CYP11B1 gene expression in adrenocortical cells. This is a non catalytic peptidase C1 family protein (By similarity)
422	-2.52552	5.48977e-05	O43707	9606.ENSP00000252699	ACTN4	Alpha-actinin-4; F-actin cross-linking protein which is thought to anchor actin to a variety of intracellular structures. This is a bundling protein (Probable). Probably involved in vesicular trafficking via its association with the CART complex. The CART complex is necessary for efficient transferrin receptor recycling but not for EGFR degradation. Involved in tight junction assembly in epitheli…
423	-2.5365	6.16189e-08	Q9BVK6	9606.ENSP00000330945	TMED9	Transmembrane emp24 domain-containing protein 9; Appears to be involved in vesicular protein trafficking, mainly in the early secretory pathway. In COPI vesicle-mediated retrograde transport involved in the coatomer recruitment to membranes of the early secretory pathway. Increases coatomer- dependent activity of ARFGAP2. Thought to play a crucial role in the specific retention of p24 complexes i…
424	-2.541	2.41787e-05	P10301	9606.ENSP00000246792	RRAS	Ras-related protein R-Ras; Regulates the organization of the actin cytoskeleton. With OSPBL3, modulates integrin beta-1 (ITGB1) activity; Belongs to the small GTPase superfamily. Ras family
425	-2.54113	0.000816661	Q9NQH7	9606.ENSP00000349658	XPNPEP3	Probable xaa-pro aminopeptidase 3; X-prolyl aminopeptidase 3; Belongs to the peptidase M24B family
426	-2.54465	0.000101992	P13497	9606.ENSP00000305714	BMP1	Bone morphogenetic protein 1; Cleaves the C-terminal propeptides of procollagen I, II and III. Induces cartilage and bone formation. May participate in dorsoventral patterning during early development by cleaving chordin (CHRD). Responsible for the proteolytic activation of lysyl oxidase LOX; Astacins
427	-2.54981	4.62272e-09	P02461	9606.ENSP00000304408	COL3A1	Collagen alpha-1(III) chain; Collagen type III occurs in most soft connective tissues along with type I collagen. Involved in regulation of cortical development. Is the major ligand of ADGRG1 in the developing brain and binding to ADGRG1 inhibits neuronal migration and activates the RhoA pathway by coupling ADGRG1 to GNA13 and possibly GNA12
428	-2.56247	0.000577753	Q16270	9606.ENSP00000295666	IGFBP7	Insulin-like growth factor-binding protein 7; Binds IGF-I and IGF-II with a relatively low affinity. Stimulates prostacyclin (PGI2) production. Stimulates cell adhesion; I-set domain containing
429	-2.56347	0.00813224	Q76M96	9606.ENSP00000206423	CCDC80	Coiled-coil domain-containing protein 80; Promotes cell adhesion and matrix assembly
430	-2.5693	1.23966e-05	Q9UKU9	9606.ENSP00000362524	ANGPTL2	Angiopoietin-related protein 2; Induces sprouting in endothelial cells through an autocrine and paracrine action; Angiopoietin like
431	-2.57341	0.0110333	P10646	9606.ENSP00000233156	TFPI	Tissue factor pathway inhibitor; Inhibits factor X (X(a)) directly and, in a Xa-dependent way, inhibits VIIa/tissue factor activity, presumably by forming a quaternary Xa/LACI/VIIa/TF complex. It possesses an antithrombotic action and also the ability to associate with lipoproteins in plasma
432	-2.62678	0.00017466	P10412	9606.ENSP00000307705	HIST1H1E	Histone cluster 1 h1 family member e; Histone H1.4; Histone H1 protein binds to linker DNA between nucleosomes forming the macromolecular structure known as the chromatin fiber. Histones H1 are necessary for the condensation of nucleosome chains into higher-order structured fibers. Acts also as a regulator of individual gene transcription through chromatin remodeling, nucleosome spacing and DNA m…
433	-2.6288	4.7031e-10	P02452	9606.ENSP00000225964	COL1A1	Collagen alpha-1(I) chain; Type I collagen is a member of group I collagen (fibrillar forming collagen); Collagens
434	-2.63575	6.05478e-08	Q92626	9606.ENSP00000252804	PXDN	Peroxidasin homolog; Displays low peroxidase activity and is likely to participate in H(2)O(2) metabolism and peroxidative reactions in the cardiovascular system. Plays a role in extracellular matrix formation; I-set domain containing
435	-2.64169	6.93015e-08	Q15293	9606.ENSP00000054950	RCN1	Reticulocalbin-1; May regulate calcium-dependent activities in the endoplasmic reticulum lumen or post-ER compartment; EF-hand domain containing
436	-2.65879	3.14163e-08	Q15149	9606.ENSP00000323856	PLEC	Plectin; Interlinks intermediate filaments with microtubules and microfilaments and anchors intermediate filaments to desmosomes or hemidesmosomes. Could also bind muscle proteins such as actin to membrane complexes in muscle. May be involved not only in the filaments network, but also in the regulation of their dynamics. Structural component of muscle. Isoform 9 plays a major role in the mainten…
437	-2.66685	3.07048e-07	P04843	9606.ENSP00000296255	RPN1	Dolichyl-diphosphooligosaccharide--protein glycosyltransferase subunit 1; Essential subunit of the N-oligosaccharyl transferase (OST) complex which catalyzes the transfer of a high mannose oligosaccharide from a lipid-linked oligosaccharide donor to an asparagine residue within an Asn-X-Ser/Thr consensus motif in nascent polypeptide chains; Belongs to the OST1 family
438	-2.67765	2.81597e-05	Q15389	9606.ENSP00000428340	ANGPT1	Angiopoietin-1; Binds and activates TEK/TIE2 receptor by inducing its dimerization and tyrosine phosphorylation. Plays an important role in the regulation of angiogenesis, endothelial cell survival, proliferation, migration, adhesion and cell spreading, reorganization of the actin cytoskeleton, but also maintenance of vascular quiescence. Required for normal angiogenesis and heart development dur…
439	-2.68283	2.70624e-06	P21796	9606.ENSP00000265333	VDAC1	Voltage-dependent anion-selective channel protein 1; Forms a channel through the mitochondrial outer membrane and also the plasma membrane. The channel at the outer mitochondrial membrane allows diffusion of small hydrophilic molecules; in the plasma membrane it is involved in cell volume regulation and apoptosis. It adopts an open conformation at low or zero membrane potential and a closed confo…
440	-2.68425	2.2159e-11	P60660	9606.ENSP00000446955	MYL6	Myosin light polypeptide 6; Regulatory light chain of myosin. Does not bind calcium; EF-hand domain containing
441	-2.68834	4.42191e-10	P49755	9606.ENSP00000303145	TMED10	Transmembrane emp24 domain-containing protein 10; Involved in vesicular protein trafficking. Mainly functions in the early secretory pathway. Thought to act as cargo receptor at the lumenal side for incorporation of secretory cargo molecules into transport vesicles and to be involved in vesicle coat formation at the cytoplasmic side. In COPII vesicle-mediated anterograde transport involved in the…
442	-2.69931	2.94184e-09	Q14767	9606.ENSP00000261978	LTBP2	Latent-transforming growth factor beta-binding protein 2; May play an integral structural role in elastic-fiber architectural organization and/or assembly; Latent transforming growth factor beta binding proteins
443	-2.71912	0.00140269	P16035	9606.ENSP00000262768	TIMP2	Metalloproteinase inhibitor 2; Complexes with metalloproteinases (such as collagenases) and irreversibly inactivates them by binding to their catalytic zinc cofactor. Known to act on MMP-1, MMP-2, MMP-3, MMP-7, MMP-8, MMP-9, MMP-10, MMP-13, MMP-14, MMP-15, MMP-16 and MMP-19; Belongs to the protease inhibitor I35 (TIMP) family
444	-2.74661	1.38995e-10	P55072	9606.ENSP00000351777	VCP	Transitional endoplasmic reticulum ATPase; Necessary for the fragmentation of Golgi stacks during mitosis and for their reassembly after mitosis. Involved in the formation of the transitional endoplasmic reticulum (tER). The transfer of membranes from the endoplasmic reticulum to the Golgi apparatus occurs via 50-70 nm transition vesicles which derive from part-rough, part-smooth transitional ele…
445	-2.78618	1.56042e-05	P49257	9606.ENSP00000251047	LMAN1	Lectin, mannose binding 1; Protein ERGIC-53; Mannose-specific lectin. May recognize sugar residues of glycoproteins, glycolipids, or glycosylphosphatidyl inositol anchors and may be involved in the sorting or recycling of proteins, lipids, or both. The LMAN1-MCFD2 complex forms a specific cargo receptor for the ER-to-Golgi transport of selected proteins
446	-2.80089	8.27454e-08	P07942	9606.ENSP00000222399	LAMB1	Laminin subunit beta-1; Binding to cells via a high affinity receptor, laminin is thought to mediate the attachment, migration and organization of cells into tissues during embryonic development by interacting with other extracellular matrix components. Involved in the organization of the laminar architecture of cerebral cortex. It is probably required for the integrity of the basement membrane/g…
447	-2.84491	2.13203e-09	P20020	9606.ENSP00000392043	ATP2B1	Plasma membrane calcium-transporting ATPase 1; This magnesium-dependent enzyme catalyzes the hydrolysis of ATP coupled with the transport of calcium out of the cell; ATPases Ca2+ transporting
448	-2.85474	3.47032e-11	Q96CG8	9606.ENSP00000330523	CTHRC1	Collagen triple helix repeat-containing protein 1; May act as a negative regulator of collagen matrix deposition
449	-2.86416	4.69492e-09	P16615	9606.ENSP00000440045	ATP2A2	Sarcoplasmic/endoplasmic reticulum calcium ATPase 2; This magnesium-dependent enzyme catalyzes the hydrolysis of ATP coupled with the translocation of calcium from the cytosol to the sarcoplasmic reticulum lumen. Isoform 2 is involved in the regulation of the contraction/relaxation cycle. Acts as a regulator of TNFSF11-mediated Ca(2+) signaling pathways via its interaction with TMEM64 which is cr…
450	-2.88484	0.000977321	P09493	9606.ENSP00000351022	TPM1	Tropomyosin alpha-1 chain; Tropomyosin 1; Tropomyosins
451	-2.92258	1.0483e-06	P40926	9606.ENSP00000327070	MDH2	Malate dehydrogenase, mitochondrial; Malate dehydrogenase 2
452	-2.97391	2.24286e-08	Q00610	9606.ENSP00000479606	CLTC	Clathrin heavy chain 1; Clathrin is the major protein of the polyhedral coat of coated pits and vesicles. Two different adapter protein complexes link the clathrin lattice either to the plasma membrane or to the trans-Golgi network. Acts as component of the TACC3/ch- TOG/clathrin complex proposed to contribute to stabilization of kinetochore fibers of the mitotic spindle by acting as inter- micro…
453	-2.97693	7.05775e-05	Q5QNW6	9606.ENSP00000445831	HIST2H2BF	Histone cluster 2 h2b family member f; Histone H2B type 2-F; Core component of nucleosome. Nucleosomes wrap and compact DNA into chromatin, limiting DNA accessibility to the cellular machineries which require DNA as a template. Histones thereby play a central role in transcription regulation, DNA repair, DNA replication and chromosomal stability. DNA accessibility is regulated via a complex set o…
454	-2.98483	1.67225e-12	Q08431	9606.ENSP00000268150	MFGE8	Milk fat globule egf and factor v/viii domain containing; Lactadherin; Plays an important role in the maintenance of intestinal epithelial homeostasis and the promotion of mucosal healing. Promotes VEGF-dependent neovascularization (By similarity). Contributes to phagocytic removal of apoptotic cells in many tissues. Specific ligand for the alpha-v/beta-3 and alpha-v/beta-5 receptors. Also binds …
455	-2.98862	0.000137728	Q96RW7	9606.ENSP00000271588	HMCN1	Hemicentin-1; Promotes cleavage furrow maturation during cytokinesis in preimplantation embryos. May play a role in the architecture of adhesive and flexible epithelial cell junctions. May play a role during myocardial remodeling by imparting an effect on cardiac fibroblast migration; Fibulins
456	-3.00886	9.65361e-06	P09486	9606.ENSP00000231061	SPARC	SPARC; Appears to regulate cell growth through interactions with the extracellular matrix and cytokines. Binds calcium and copper, several types of collagen, albumin, thrombospondin, PDGF and cell membranes. There are two calcium binding sites; an acidic domain that binds 5 to 8 Ca(2+) with a low affinity and an EF-hand loop that binds a Ca(2+) ion with a high affinity; SPARC family
457	-3.027	1.10634e-06	Q92896	9606.ENSP00000205061	GLG1	Golgi apparatus protein 1; Binds fibroblast growth factor and E-selectin (cell- adhesion lectin on endothelial cells mediating the binding of neutrophils)
458	-3.04381	2.25473e-09	Q15113	9606.ENSP00000223061	PCOLCE	Procollagen C-endopeptidase enhancer 1; Binds to the C-terminal propeptide of type I procollagen and enhances procollagen C-proteinase activity
459	-3.05242	0.0104598	P27658	9606.ENSP00000261037	COL8A1	Collagen alpha-1(VIII) chain; Macromolecular component of the subendothelium. Major component of the Descemet's membrane (basement membrane) of corneal endothelial cells. Also component of the endothelia of blood vessels. Necessary for migration and proliferation of vascular smooth muscle cells and thus, has a potential role in the maintenance of vessel wall integrity and structure, in particular…
460	-3.05276	1.06948e-05	P02458	9606.ENSP00000369889	COL2A1	Collagen alpha-1(II) chain; Type II collagen is specific for cartilaginous tissues. It is essential for the normal embryonic development of the skeleton, for linear growth and for the ability of cartilage to resist compressive forces
461	-3.05387	9.10341e-07	Q13219	9606.ENSP00000330658	PAPPA	Pappalysin-1; Metalloproteinase which specifically cleaves IGFBP-4 and IGFBP-5, resulting in release of bound IGF. Cleavage of IGFBP-4 is dramatically enhanced by the presence of IGF, whereas cleavage of IGFBP-5 is slightly inhibited by the presence of IGF; Belongs to the peptidase M43B family
462	-3.07129	3.54701e-06	P50991	9606.ENSP00000377958	CCT4	T-complex protein 1 subunit delta; Molecular chaperone; assists the folding of proteins upon ATP hydrolysis. As part of the BBS/CCT complex may play a role in the assembly of BBSome, a complex involved in ciliogenesis regulating transports vesicles to the cilia. Known to play a role, in vitro, in the folding of actin and tubulin; Chaperonins
463	-3.07439	0.000543439	P26006	9606.ENSP00000007722	ITGA3	Integrin alpha-3; Integrin alpha-3/beta-1 is a receptor for fibronectin, laminin, collagen, epiligrin, thrombospondin and CSPG4. Integrin alpha-3/beta-1 provides a docking site for FAP (seprase) at invadopodia plasma membranes in a collagen-dependent manner and hence may participate in the adhesion, formation of invadopodia and matrix degradation processes, promoting cell invasion. Alpha- 3/beta-…
464	-3.08535	2.88125e-07	Q9UGM3	9606.ENSP00000357905	DMBT1	Deleted in malignant brain tumors 1 protein; May be considered as a candidate tumor suppressor gene for brain, lung, esophageal, gastric, and colorectal cancers. May play roles in mucosal defense system, cellular immune defense and epithelial differentiation. May play a role as an opsonin receptor for SFTPD and SPAR in macrophage tissues throughout the body, including epithelial cells lining the …
465	-3.10487	9.73837e-07	Q15084	9606.ENSP00000385385	PDIA6	Protein disulfide-isomerase A6; May function as a chaperone that inhibits aggregation of misfolded proteins. Negatively regulates the unfolded protein response (UPR) through binding to UPR sensors such as ERN1, which in turn inactivates ERN1 signaling. May also regulate the UPR via the EIF2AK3 UPR sensor. Plays a role in platelet aggregation and activation by agonists such as convulxin, collagen …
466	-3.17035	2.92218e-05	P12236	9606.ENSP00000370808	SLC25A6	Solute carrier family 25 (mitochondrial adenine nucleotide translocator), member 4/5/6/31; ADP/ATP translocase 3; Catalyzes the exchange of cytoplasmic ADP with mitochondrial ATP across the mitochondrial inner membrane. May participate in the formation of the permeability transition pore complex (PTPC) responsible for the release of mitochondrial products that triggers apoptosis; Belongs to the m…
467	-3.19638	5.28687e-09	P27797	9606.ENSP00000320866	CALR	Calreticulin; Calcium-binding chaperone that promotes folding, oligomeric assembly and quality control in the endoplasmic reticulum (ER) via the calreticulin/calnexin cycle. This lectin interacts transiently with almost all of the monoglucosylated glycoproteins that are synthesized in the ER. Interacts with the DNA-binding domain of NR3C1 and mediates its nuclear export. Involved in maternal gene…
468	-3.19811	4.42081e-10	Q9NRN5	9606.ENSP00000322273	OLFML3	Olfactomedin-like protein 3; Secreted scaffold protein that plays an essential role in dorsoventral patterning during early development. Stabilizes axial formation by restricting chordin (CHRD) activity on the dorsal side. Acts by facilitating the association between the tolloid proteases and their substrate chordin (CHRD), leading to enhance chordin (CHRD) degradation (By similarity). May have m…
469	-3.20107	5.49346e-07	P26022	9606.ENSP00000295927	PTX3	Pentraxin-related protein PTX3; Plays a role in the regulation of innate resistance to pathogens, inflammatory reactions, possibly clearance of self- components and female fertility; Long pentraxins
470	-3.20684	3.97858e-10	P14543	9606.ENSP00000264187	NID1	Nidogen (entactin); Nidogen-1; Sulfated glycoprotein widely distributed in basement membranes and tightly associated with laminin. Also binds to collagen IV and perlecan. It probably has a role in cell- extracellular matrix interactions
471	-3.22748	1.69125e-06	Q9Y6C2	9606.ENSP00000369677	EMILIN1	Elastin microfibril interfacer 1; EMILIN-1; May be responsible for anchoring smooth muscle cells to elastic fibers, and may be involved not only in the formation of the elastic fiber, but also in the processes that regulate vessel assembly. Has cell adhesive capacity; EMI domain containing
472	-3.27255	9.06392e-09	P15144	9606.ENSP00000300060	ANPEP	Alanyl aminopeptidase, membrane; Aminopeptidase N; Broad specificity aminopeptidase which plays a role in the final digestion of peptides generated from hydrolysis of proteins by gastric and pancreatic proteases. Also involved in the processing of various peptides including peptide hormones, such as angiotensin III and IV, neuropeptides, and chemokines. May also be involved the cleavage of peptid…
473	-3.30711	0.000108143	P21810	9606.ENSP00000327336	BGN	Biglycan; May be involved in collagen fiber assembly; Small leucine rich repeat proteoglycans
474	-3.33517	0.0023153	Q13200	9606.ENSP00000310129	PSMD2	26S proteasome non-ATPase regulatory subunit 2; Component of the 26S proteasome, a multiprotein complex involved in the ATP-dependent degradation of ubiquitinated proteins. This complex plays a key role in the maintenance of protein homeostasis by removing misfolded or damaged proteins, which could impair cellular functions, and by removing proteins whose functions are no longer required. Therefo…
475	-3.36052	5.10422e-06	Q14697	9606.ENSP00000340466	GANAB	Mannosyl-oligosaccharide alpha-1,3-glucosidase; Neutral alpha-glucosidase AB; Cleaves sequentially the 2 innermost alpha-1,3-linked glucose residues from the Glc(2)Man(9)GlcNAc(2) oligosaccharide precursor of immature glycoproteins. Required for PKD1/Polycystin-1 and PKD2/Polycystin-2 maturation and localization to the cell surface and cilia; Belongs to the glycosyl hydrolase 31 family
476	-3.4203	3.26755e-10	P35556	9606.ENSP00000424571	FBN2	Fibrillin-2; Fibrillin-2: Fibrillins are structural components of 10- 12 nm extracellular calcium-binding microfibrils, which occur either in association with elastin or in elastin-free bundles. Fibrillin-2-containing microfibrils regulate the early process of elastic fiber assembly. Regulates osteoblast maturation by controlling TGF-beta bioavailability and calibrating TGF-beta and BMP levels, r…
477	-3.42783	1.07684e-06	Q6UVK1	9606.ENSP00000312506	CSPG4	Chondroitin sulfate proteoglycan 4; Proteoglycan playing a role in cell proliferation and migration which stimulates endothelial cells motility during microvascular morphogenesis. May also inhibit neurite outgrowth and growth cone collapse during axon regeneration. Cell surface receptor for collagen alpha 2(VI) which may confer cells ability to migrate on that substrate. Binds through its extrace…
478	-3.50379	4.98556e-07	Q16363	9606.ENSP00000230538	LAMA4	Laminin subunit alpha-4; Binding to cells via a high affinity receptor, laminin is thought to mediate the attachment, migration and organization of cells into tissues during embryonic development by interacting with other extracellular matrix components
479	-3.50911	4.56213e-05	O14950	9606.ENSP00000463559	MYL12B	Myosin regulatory light chain 12B; Myosin regulatory subunit that plays an important role in regulation of both smooth muscle and nonmuscle cell contractile activity via its phosphorylation. Phosphorylation triggers actin polymerization in vascular smooth muscle. Implicated in cytokinesis, receptor capping, and cell locomotion; EF-hand domain containing
480	-3.59521	3.01194e-05	Q8N2S1	9606.ENSP00000311905	LTBP4	Latent-transforming growth factor beta-binding protein 4; May be involved in the assembly, secretion and targeting of TGFB1 to sites at which it is stored and/or activated. May play critical roles in controlling and directing the activity of TGFB1. May have a structural role in the extracellular matrix (ECM) (By similarity); Belongs to the LTBP family
481	-3.64741	1.00138e-07	P05997	9606.ENSP00000364000	COL5A2	Collagen type v/xi/xxiv/xxvii, alpha; Collagen alpha-2(V) chain; Type V collagen is a member of group I collagen (fibrillar forming collagen). It is a minor connective tissue component of nearly ubiquitous distribution. Type V collagen binds to DNA, heparan sulfate, thrombospondin, heparin, and insulin. Type V collagen is a key determinant in the assembly of tissue- specific matrices (By similari…
482	-3.67128	2.89335e-09	P98095	9606.ENSP00000384169	FBLN2	Fibulin-2; Its binding to fibronectin and some other ligands is calcium dependent. May act as an adapter that mediates the interaction between FBN1 and ELN; Fibulins
483	-3.67856	1.46982e-06	P07585	9606.ENSP00000052754	DCN	Decorin; May affect the rate of fibrils formation; Small leucine rich repeat proteoglycans
484	-3.75174	3.70942e-06	O00339	9606.ENSP00000254898	MATN2	Matrilin-2; Involved in matrix assembly; Matrilins
485	-3.75846	1.103e-08	P11047	9606.ENSP00000258341	LAMC1	Laminin subunit gamma-1; Binding to cells via a high affinity receptor, laminin is thought to mediate the attachment, migration and organization of cells into tissues during embryonic development by interacting with other extracellular matrix components
486	-3.85919	1.54509e-06	Q08629	9606.ENSP00000378401	SPOCK1	Sparc/osteonectin, cwcv and kazal-like domains proteoglycan (testican); Testican-1; May play a role in cell-cell and cell-matrix interactions. May contribute to various neuronal mechanisms in the central nervous system; SPARC family
487	-3.87013	1.91072e-07	Q14112	9606.ENSP00000216286	NID2	Nidogen (entactin); Nidogen-2; Cell adhesion glycoprotein which is widely distributed in basement membranes. Binds to collagens I and IV, to perlecan and to laminin 1. Does not bind fibulins. It probably has a role in cell-extracellular matrix interactions
488	-3.8735	2.39953e-06	P27824	9606.ENSP00000247461	CANX	Calnexin; Calcium-binding protein that interacts with newly synthesized glycoproteins in the endoplasmic reticulum. It may act in assisting protein assembly and/or in the retention within the ER of unassembled protein subunits. It seems to play a major role in the quality control apparatus of the ER by the retention of incorrectly folded proteins. Associated with partial T-cell antigen receptor c…
489	-3.8762	9.88635e-06	P19883	9606.ENSP00000256759	FST	Follistatin; Binds directly to activin and functions as an activin antagonist. Specific inhibitor of the biosynthesis and secretion of pituitary follicle stimulating hormone (FSH)
490	-3.90555	2.38802e-08	P17987	9606.ENSP00000317334	TCP1	T-complex protein 1 subunit alpha; Molecular chaperone; assists the folding of proteins upon ATP hydrolysis. As part of the BBS/CCT complex may play a role in the assembly of BBSome, a complex involved in ciliogenesis regulating transports vesicles to the cilia. Known to play a role, in vitro, in the folding of actin and tubulin; Belongs to the TCP-1 chaperonin family
491	-3.92319	6.5888e-06	P61604	9606.ENSP00000233893	HSPE1	Heat shock protein family e (hsp10) member 1; 10 kDa heat shock protein, mitochondrial; Co-chaperonin implicated in mitochondrial protein import and macromolecular assembly. Together with Hsp60, facilitates the correct folding of imported proteins. May also prevent misfolding and promote the refolding and proper assembly of unfolded polypeptides generated under stress conditions in the mitochondr…
492	-3.93179	2.20518e-08	P08476	9606.ENSP00000242208	INHBA	Inhibin beta A chain; Inhibins and activins inhibit and activate, respectively, the secretion of follitropin by the pituitary gland. Inhibins/activins are involved in regulating a number of diverse functions such as hypothalamic and pituitary hormone secretion, gonadal hormone secretion, germ cell development and maturation, erythroid differentiation, insulin secretion, nerve cell survival, embry…
493	-3.93939	3.71e-05	P05783	9606.ENSP00000373487	KRT18	Keratin, type I cytoskeletal 18; Involved in the uptake of thrombin-antithrombin complexes by hepatic cells (By similarity). When phosphorylated, plays a role in filament reorganization. Involved in the delivery of mutated CFTR to the plasma membrane. Together with KRT8, is involved in interleukin-6 (IL-6)-mediated barrier protection; Keratins, type I
494	-3.98243	1.46732e-05	Q96D15	9606.ENSP00000270645	RCN3	Reticulocalbin-3; EF-hand domain containing; Belongs to the CREC family
495	-4.02259	2.45155e-06	Q9NZM1	9606.ENSP00000352208	MYOF	Myoferlin; Calcium/phospholipid-binding protein that plays a role in the plasmalemma repair mechanism of endothelial cells that permits rapid resealing of membranes disrupted by mechanical stress. Involved in endocytic recycling. Implicated in VEGF signal transduction by regulating the levels of the receptor KDR (By similarity); Ferlin family
496	-4.06287	9.64593e-07	P67936	9606.ENSP00000345230	TPM4	Tropomyosin alpha-4 chain; Tropomyosin 4; Tropomyosins
497	-4.06894	1.45283e-06	P78539	9606.ENSP00000367794	SRPX	Sushi repeat-containing protein SRPX; May be involved in phagocytosis during disk shedding, cell adhesion to cells other than the pigment epithelium or signal transduction; Sushi domain containing
498	-4.0847	1.77589e-10	P17948	9606.ENSP00000282397	FLT1	Vascular endothelial growth factor receptor 1; Tyrosine-protein kinase that acts as a cell-surface receptor for VEGFA, VEGFB and PGF, and plays an essential role in the development of embryonic vasculature, the regulation of angiogenesis, cell survival, cell migration, macrophage function, chemotaxis, and cancer cell invasion. May play an essential role as a negative regulator of embryonic angiog…
499	-4.23702	0.00059796	P05067	9606.ENSP00000284981	APP	Amyloid-beta A4 protein; N-APP binds TNFRSF21 triggering caspase activation and degeneration of both neuronal cell bodies (via caspase-3) and axons (via caspase-6); Endogenous ligands
500	-4.37791	6.52908e-07	Q09666	9606.ENSP00000367263	AHNAK	Neuroblast differentiation-associated protein AHNAK; May be required for neuronal cell differentiation; PDZ domain containing
501	-4.4014	5.06945e-05	Q9Y4L1	9606.ENSP00000480150	HYOU1	Hypoxia up-regulated protein 1; Has a pivotal role in cytoprotective cellular mechanisms triggered by oxygen deprivation. May play a role as a molecular chaperone and participate in protein folding; Belongs to the heat shock protein 70 family
502	-4.43256	1.89114e-06	Q6UXH9	9606.ENSP00000482899	PAMR1	Inactive serine protease PAMR1; May play a role in regeneration of skeletal muscle; Belongs to the peptidase S1 family
503	-4.47777	5.22997e-08	Q08397	9606.ENSP00000261921	LOXL1	Lysyl oxidase-like protein 1; Lysyl oxidase homolog 1; Active on elastin and collagen substrates
504	-4.56845	1.45066e-05	P05534	9606.ENSP00000379873	HLA-A	HLA class I histocompatibility antigen, A-3 alpha chain; Involved in the presentation of foreign antigens to the immune system; C1-set domain containing
505	-4.63887	1.47178e-06	P10809	9606.ENSP00000373620	HSPD1	Heat shock protein family d (hsp60) member 1; 60 kDa heat shock protein, mitochondrial; Chaperonin implicated in mitochondrial protein import and macromolecular assembly. Together with Hsp10, facilitates the correct folding of imported proteins. May also prevent misfolding and promote the refolding and proper assembly of unfolded polypeptides generated under stress conditions in the mitochondrial…
506	-4.79952	4.65581e-09	Q07065	9606.ENSP00000367265	CKAP4	Cytoskeleton-associated protein 4; High-affinity epithelial cell surface receptor for APF
507	-4.8872	3.25319e-11	P98160	9606.ENSP00000363827	HSPG2	Basement membrane-specific heparan sulfate proteoglycan core protein; Integral component of basement membranes. Component of the glomerular basement membrane (GBM), responsible for the fixed negative electrostatic membrane charge, and which provides a barrier which is both size- and charge-selective. It serves as an attachment substrate for cells. Plays essential roles in vascularization. Critica…
508	-4.91334	3.06533e-10	P30101	9606.ENSP00000300289	PDIA3	Protein disulfide-isomerase A3; Protein disulfide isomerase family A member 3; Belongs to the protein disulfide isomerase family
509	-5.44909	3.9252e-08	O00468	9606.ENSP00000368678	AGRN	Agrin; Agrin N-terminal 110 kDa subunit: is involved in regulation of neurite outgrowth probably due to the presence of the glycosaminoglcan (GAG) side chains of heparan and chondroitin sulfate attached to the Ser/Thr- and Gly/Ser-rich regions. Also involved in modulation of growth factor signaling (By similarity); Proteoglycans
510	-6.20411	1.87762e-07	P07951	9606.ENSP00000367542	TPM2	Tropomyosin beta chain; Tropomyosin 2; Belongs to the tropomyosin family
511	-7.25663	2.77893e-08	P39060	9606.ENSP00000347665	COL18A1	Collagen alpha-1(XVIII) chain; Probably plays a major role in determining the retinal structure as well as in the closure of the neural tube; Belongs to the multiplexin collagen family
